# Supplementary material for: Magnetic resonance image-based brain tumour segmentation methods: A systematic review
Source: Digit Health. 2022 Mar 16;8:20552076221074122. doi: 10.1177/20552076221074122 (PMC8943308; doi:10.1177/20552076221074122)
Supplement: sj-xlsx-1-dhj-10.1177_20552076221074122 - Supplemental material for Magnetic resonance image-based brain tumour segmentation methods: A systematic review [file sj-xlsx-1-dhj-10.1177_20552076221074122.xlsx]

## Sheet: all558
id	P_id	Item Type	Publication Year	Author	Title	Publication Title	DOI	Issue	Volume	Type of study	Eligible (yes/no)	Type of technical methodology	Type of imaging modality	Type of MRI sequence	Included for synthesis? (Yes/No)	Type of Tumour	Data centres (single centre/multi-centre)	Data Samples					Performance Score
																		Total data samples	Study Population	Training Data Samples	Validation Data Samples	Test Data Samples	Match	Accuracy	Jaccard Similarity Coefficient	Tanimoto Similarity	Hausdorff Distance	Dice Score	Positive Predictive Value	Specificity	Sensitivity	negative predictive value	Precision	Recall	Misclassification Error	Intersection over Union	Lin's Concordance correlation coefficient	quality measure	balanced error rate	Kappa	correlation	Mean square error	False positive rate per patient	extent of resection	mutual information	residual tumour volume	Root mean square error	ratio of overlap	coefficient of variation
1	P1	conferencePaper	2017	Widyarto, S.; Rafidah Binti Kassim, S.; Sari, W.K.	2D-sigmoid enhancement prior to segment MRI Glioma tumour: Pre image-processing	2017 4th International Conference on Electrical Engineering, Computer Science and Informatics (EECSI), 19-21 Sept. 2017	10.1109/EECSI.2017.8239103	x	4	Image preprocessing	no				No			0
2	P2	conferencePaper	2016		2nd International Workshop on Brain Lesion, BrainLes 2016, with the challenges on Brain Tumor Segmentation BRATS, Ischemic Stroke Lesion Image Segmentation ISLES, and the Mild Traumatic Brain Injury Outcome Prediction mTOP held in conjunction with the International Conference on Medical Image Computing and Computer-Assisted Intervention, MICCAI 2016	2nd International Workshop on Brain Lesion, BrainLes 2016, with the challenges on Brain Tumor Segmentation BRATS, Ischemic Stroke Lesion Image Segmentation ISLES, and the Mild Traumatic Brain Injury Outcome Prediction mTOP held in conjunction with the International Conference on Medical Image Computing and Computer-Assisted Intervention, MICCAI 2016, October 17, 2016 - October 17, 2016		x	2	General overall survey	no				No			0
3	P3	conferencePaper	2018	Xiaomei Zhao; Yihong Wu; Guidong Song; Zhenye Li; Yazhuo Zhang; Yong Fan	3D Brain Tumor Segmentation Through Integrating Multiple 2D FCNNs	Third International Workshop on Brainlesion, BrainLes 2017, held in Conjunction with MICCAI 2017, 14 Sept. 2017	10.1007/978-3-319-75238-9_17	x	3	segmentation	yes	deep learning method	MRI	T1, T2, Gd, FLAIR	Yes	gliomas	multi-centre	477		285	46	146						0.873, 0.868, 0.830	0.925, 0.906, 0.819		0.972, 0.916, 0.895
4	P4	journalArticle	2017	Kurzhunov, Dmitry; Borowiak, Robert; Reisert, Marco; Krafft, Axel Joachim; Ozen, Ali Caglar; Bock, Michael	3D CMRO2 mapping in human brain with direct 17O MRI: Comparison of conventional and proton-constrained reconstructions.	NeuroImage	10.1016/j.neuroimage.2017.05.029	x	155	Image preprocessing	no				No			0
5	P5	conferencePaper	2016	Casamitjana, A.; Puch, S.; Aduriz, A.; Vilaplana, V.	3D convolutional neural networks for brain tumor segmentation: a comparison of multi-resolution architectures	Brainlesion: Glioma, Multiple Sclerosis, Stroke and Traumatic Brain Injuries. Second International Workshop, BrainLes 2016, with the Challenges on BRATS, ISLES and mTOP 2016, held in conjunction with MICCAI 2016, 17 Oct. 2016	10.1007/978-3-319-55524-9_15	x	2	segmentation	yes	deep learning method	MRI	T1, T2, Gd, FLAIR	Yes	gliomas	multi-centre	465		274		191		99.71				0.9174, 0.8361, 0.7682					0.9460, 0.8708, 0.8265	0.9068, 0.8308, 0.8729
6	P6	conferencePaper	2018	Yan Hu; Yong Xia	3D deep neural network-based brain tumor segmentation using multimodality magnetic resonance sequences	Third International Workshop on Brainlesion, BrainLes 2017, held in Conjunction with MICCAI 2017, 14 Sept. 2017	10.1007/978-3-319-75238-9_36	x	3	segmentation	yes	deep learning method	MRI	T1, T2, Gd, FLAIR	Yes	gliomas	multi-centre	477		285	46	146					24.25, 31.53, 64.42	0.81, 0.69, 0.55
7	P7	conferencePaper	2018	Qamar, S.; Hai Jin; Ran Zheng; Ahmad, P.	3D Hyper-Dense Connected Convolutional Neural Network for Brain Tumor Segmentation	2018 14th International Conference on Semantics, Knowledge and Grids (SKG), 12-14 Sept. 2018	10.1109/SKG.2018.00024	x	14	segmentation	yes	deep learning method	MRI	T1, T2, Gd, FLAIR	Yes	gliomas	multi-centre	210		210								0.87, 0.84, 0.81
8	P8	conferencePaper	2019	Myronenko, A.	3D MRI brain tumor segmentation using autoencoder regularization	Brainlesion: Glioma, Multiple Sclerosis, Stroke and Traumatic Brain Injuries. 4th International Workshop, BrainLes 2018, held in conjunction with MICCAI 2018, 16 Sept. 2018	10.1007/978-3-030-11726-9_28	x	4	segmentation	yes	deep learning method	MRI	T1, T2, Gd, FLAIR	Yes	gliomas	multi-centre	542		285	66	191					5.9044, 4.8091, 3.7731	0.8839, 0.8154, 0.7664
9	P9	journalArticle	2015	Njeh, I.; Sallemi, L.; Ben Ayed, I.; Chtourou, K.; Lehericy, S.; Galanaud, D.; Ben Hamida, A.	3D multimodal MRI brain glioma tumor and edema segmentation: A graph cut distribution matching approach	Computerized Medical Imaging and Graphics	10.1016/j.compmedimag.2014.10.009	x	40	segmentation	yes	Physics or Mathematics-based Methods	MRI	T1, T2, Gd, FLAIR	Yes	gliomas	multi-centre	110		80		30						0.77, null, null
10	P10	conferencePaper	2019	Guoqing Wu; Yuanyuan Wang; Jinhua Yu	3D Texture Feature Learning for Noninvasive Estimation of Gliomas Pathological Subtype	Brainlesion: Glioma, Multiple Sclerosis, Stroke and Traumatic Brain Injuries. 4th International Workshop, BrainLes 2018 Held in Conjunction with MICCAI 2018, 16 Sept. 2018	10.1007/978-3-030-11723-8_22	x	4	Tumour detection and identification	no				No			0
11	P11	conferencePaper	2019	Mehta, R.; Arbel, T.	3D U-net for brain tumour segmentation	Brainlesion: Glioma, Multiple Sclerosis, Stroke and Traumatic Brain Injuries. 4th International Workshop, BrainLes 2018, held in conjunction with MICCAI 2018, 16 Sept. 2018	10.1007/978-3-030-11726-9_23	x	4	segmentation	yes	deep learning method	MRI	T1, T2, Gd, FLAIR	Yes	gliomas	multi-centre	542		285	66	191					6.547, 8.316, 4.145	0.871, 0.771, 0.706
12	P12	conferencePaper	2019	Nuechterlein, N.; Mehta, S.	3D-ESPNet with pyramidal refinement for volumetric brain tumor image segmentation	Brainlesion: Glioma, Multiple Sclerosis, Stroke and Traumatic Brain Injuries. 4th International Workshop, BrainLes 2018, held in conjunction with MICCAI 2018, 16 Sept. 2018	10.1007/978-3-030-11726-9_22	x	4	segmentation	yes	deep learning method	MRI	T1, T2, Gd, FLAIR	Yes	gliomas	multi-centre	351		228	57	66					9.598, 8.668, 5.497	0.883, 0.814, 0.737
13	P13	conferencePaper	2019	Bagari, A.; Kumar, A.; Kori, A.; Khened, M.; Krishnamurthi, G.	A Combined Radio-Histological Approach for Classification of Low Grade Gliomas	Brainlesion: Glioma, Multiple Sclerosis, Stroke and Traumatic Brain Injuries. 4th International Workshop, BrainLes 2018 Held in Conjunction with MICCAI 2018, 16 Sept. 2018	10.1007/978-3-030-11723-8_42	x	4	tumour classification	no				No			0
14	P14	conferencePaper	2018	Rezaei, M.; Harmuth, K.; Gierke, W.; Kellermeier, T.; Fischer, M.; Haojin Yang; Meinel, C.	A Conditional Adversarial Network for Semantic Segmentation of Brain Tumor	Third International Workshop on Brainlesion, BrainLes 2017, held in Conjunction with MICCAI 2017, 14 Sept. 2017	10.1007/978-3-319-75238-9_21	x	3	segmentation	yes	deep learning method	MRI	T1, T2, Gd, FLAIR	Yes	gliomas	multi-centre	489		328	47	114					8.7, 25.9, 59.2	0.80, 0.59, 0.54
15	P15	conferencePaper	2016	Havaei, M.; Dutil, F.; Pal, C.; Larochelle, H.; Jodoin, P.-M.	A convolutional neural network approach to brain tumor segmentation	Brainlesion: Glioma, Multiple Sclerosis, Stroke and Traumatic Brain Injuries. First International Workshop, Brainles 2015, held in conjunction with MICCAI 2015, 5 Oct. 2015	10.1007/978-3-319-30858-6_17	x	1	segmentation	yes	deep learning method	MRI	T1, T2, Gd, FLAIR	Yes	gliomas	multi-centre	327		274		53						0.88, 0.79, 0.73		0.89, 0.79, 0.68	0.87, 0.79, 0.80
16	P16	journalArticle	2018	Zhao, Xiaomei; Wu, Yihong; Song, Guidong; Li, Zhenye; Zhang, Yazhuo; Fan, Yong	A deep learning model integrating FCNNs and CRFs for brain tumor segmentation.	Medical image analysis	10.1016/j.media.2017.10.002	x	43	segmentation	yes	deep learning method	MRI	T2, Gd, FLAIR	No	gliomas		465		274		191						0.84, 0.73, 0.62	0.89, 0.78, 0.63		0.83, 0.76, 0.72
17	P17	conferencePaper	2016	Xiaojie Zhang; Weibei Dou; Mingyu Zhang; Hongyan Chen	A framework of automatic brain tumor segmentation method based on information fusion of structural and functional MRI signals	2016 8th IEEE International Conference on Communication Software and Networks (ICCSN), 4-6 June 2016	10.1109/ICCSN.2016.7586598	x	8	segmentation	yes	Physics or Mathematics-based Methods	MRI	T2, DiffW, BOLD, MRS	No	gliomas		10	10						0.791, 0.722, null			0.885, 0.837, null
18	P18	journalArticle	2016	Menze, B.H.; Van Leemput, K.; Lashkari, D.; Riklin-Raviv, T.; Geremia, E.; Alberts, E.; Gruber, P.; Wegener, S.; Weber, M.-A.; Szekely, G.; Ayache, N.; Golland, P.	A Generative Probabilistic Model and Discriminative Extensions for Brain Lesion Segmentation- With Application to Tumor and Stroke	IEEE Transactions on Medical Imaging	10.1109/TMI.2015.2502596	4	35	segmentation	yes	Physics or Mathematics-based Methods	MRI	T1, T2, Gd, FLAIR	Yes	gliomas	multi-centre	45		30		15						0.78, 0.54, null
19	P19	journalArticle	2018	Tianming Zhan; Fangqing Shen; Xunning Hong; Xihu Wang; Yunjie Chen; Zhenyu Lu; Guowei Yang	A Glioma Segmentation Method Using CoTraining and Superpixel-Based Spatial and Clinical Constraints	IEEE Access	10.1109/ACCESS.2018.2873674	x	6	segmentation	yes	Physics or Mathematics-based Methods	MRI	T1, T2, Gd, FLAIR	Yes	gliomas	multi-centre	30	30									null, 0.81, 0.74	null, 0.87, 0.74		null, 0.84, 0.83
20	P20	journalArticle	2018	Kaur, Taranjit; Saini, Barjinder Singh; Gupta, Savita	A joint intensity and edge magnitude-based multilevel thresholding algorithm for the automatic segmentation of pathological MR brain images	Neural Computing and Applications	10.1007/s00521-016-2751-4	4	30	segmentation	yes	Physics or Mathematics-based Methods	MRI	T1, T2, Gd, FLAIR	Yes	gliomas	multi-centre	65	65						0.886, null, null			0.937, null, null							0.0037
21	P21	journalArticle	2019	Agn, Mikael; Munck Af Rosenschold, Per; Puonti, Oula; Lundemann, Michael J.; Mancini, Laura; Papadaki, Anastasia; Thust, Steffi; Ashburner, John; Law, Ian; Van Leemput, Koen	A modality-adaptive method for segmenting brain tumors and organs-at-risk in radiation therapy planning.	Medical image analysis	10.1016/j.media.2019.03.005	x	54	segmentation	yes	Physics or Mathematics-based Methods	MRI	T1, T2, Gd, FLAIR	Yes	gliomas	multi-centre	383	383								null, 22, null	null, 0.8, null
22	P22	conferencePaper	2018	Hasan, S.M.K.; Linte, C.A.	A Modified U-net Convolutional Network Featuring a Nearest-neighbor Re-sampling-based Elastic-transformation for Brain Tissue Characterization and Segmentation	2018 IEEE Western New York Image and Signal Processing Workshop (WNYISPW), 5 Oct. 2018	10.1109/WNYIPW.2018.8576421	x	x	segmentation	yes	deep learning method	MRI	T1, T2, Gd, FLAIR	Yes	gliomas	multi-centre	431		285		146						0.8976, null, null								0.8869
23	P23	conferencePaper	2017	Islam, A.; Hossain, M.F.; Saha, C.	A new hybrid approach for brain tumor classification using BWT-KSVM	2017 4th International Conference on Advances in Electrical Engineering (ICAEE ), 28-30 Sept. 2017	10.1109/ICAEE.2017.8255360	x	4	tumour classification	no				No			0
24	P24	journalArticle	2018	Zia, R.; Akhtar, P.; Aziz, A.	A new rectangular window based image cropping method for generalization of brain neoplasm classification systems	International Journal of Imaging Systems and Technology	10.1002/ima.22266	3	28	tumour classification	no				No			0
25	P25	conferencePaper	2016	Alberts, E.; Charpiat, G.; Tarabalka, Y.; Huber, T.; Weber, M.-A.; Bauer, J.; Zimmer, C.; Menze, B.H.	A Nonparametric Growth Model for Brain Tumor Segmentation in Longitudinal MR Sequences	Brainlesion: Glioma, Multiple Sclerosis, Stroke and Traumatic Brain Injuries. First International Workshop, Brainles 2015, held in conjunction with MICCAI 2015, 5 Oct. 2015	10.1007/978-3-319-30858-6_7	x	1	segmentation	yes	Physics or Mathematics-based Methods	MRI	T1, T2, Gd, FLAIR	Yes	gliomas	single centre	10	10									0.83, null, null
26	P26	conferencePaper	2019	Gholami, A.; Subramanian, S.; Shenoy, V.; Himthani, N.; Xiangyu Yue; Sicheng Zhao; Jin, P.; Biros, G.; Keutzer, K.	A Novel Domain Adaptation Framework for Medical Image Segmentation	Brainlesion: Glioma, Multiple Sclerosis, Stroke and Traumatic Brain Injuries. 4th International Workshop, BrainLes 2018, held in conjunction with MICCAI 2018, 16 Sept. 2018	10.1007/978-3-030-11726-9_26	x	4	segmentation	yes	deep learning method	MRI	T1, T2, Gd, FLAIR	Yes	gliomas	multi-centre	477		285	46	146						0.8711, 0.7687, 0.7096
27	P27	journalArticle	2019	Li, Haichun; Li, Ao; Wang, Minghui	A novel end-to-end brain tumor segmentation method using improved fully convolutional networks.	Computers in biology and medicine	10.1016/j.compbiomed.2019.03.014	x	108	segmentation	yes	deep learning method	MRI	T1, T2, Gd, FLAIR	Yes	gliomas	multi-centre	384		220	54	110			0.8, 0.6, 0.61			0.890, 0.733, 0.726	0.892, 0.785, 0.797		0.895, 0.750, 0.743
28	P28	journalArticle	2018	Kaur, T.; Saini, B.S.; Gupta, S.	A novel fully automatic multilevel thresholding technique based on optimized intuitionistic fuzzy sets and tsallis entropy for MR brain tumor image segmentation	Australasian Physical & Engineering Sciences in Medicine	10.1007/s13246-017-0609-4	1	41	segmentation	yes	Physics or Mathematics-based Methods	MRI	T1, T2, Gd, FLAIR	Yes	gliomas	multi-centre	33	33						0.66326, null, null			0.7861, null, null							0.01049
29	P29	journalArticle	2016	Singh, Ranjodh; Zhou, Zhiping; Tisnado, Jamie; Haque, Sofia; Peck, Kyung K.; Young, Robert J.; Tsiouris, Apostolos John; Thakur, Sunitha B.; Souweidane, Mark M.	A novel magnetic resonance imaging segmentation technique for determining diffuse intrinsic pontine glioma tumor volume.	Journal of neurosurgery. Pediatrics	10.3171/2016.4.PEDS16132	5	18	segmentation	yes	software-based or semi automatic segmentation methods	MRI	T2	No	gliomas		8	8																		0.9938
30	P30	journalArticle	2016	Sachdeva, J.; Kumar, V.; Gupta, I.; Khandelwal, N.; Ahuja, C.K.	A package-SFERCB-Segmentation, feature extraction, reduction and classification analysis by both SVM and ANN for brain tumors	Applied Soft Computing	10.1016/j.asoc.2016.05.020	x	47	General overall survey	no				No			0
31	P31	journalArticle	2016	Cordier, N.; Delingette, H.; Ayache, N.	A Patch-Based Approach for the Segmentation of Pathologies: Application to Glioma Labelling	IEEE Transactions on Medical Imaging	10.1109/TMI.2015.2508150	4	35	segmentation	yes	Physics or Mathematics-based Methods	MRI	T1, T2, Gd, FLAIR	Yes	gliomas	multi-centre	310	310								19, 22, 18	0.87, 0.77, 0.73
32	P32	conferencePaper	2019	Stawiaski, J.	A Pretrained DenseNet Encoder for Brain Tumor Segmentation	Brainlesion: Glioma, Multiple Sclerosis, Stroke and Traumatic Brain Injuries. 4th International Workshop, BrainLes 2018, held in conjunction with MICCAI 2018, 16 Sept. 2018	10.1007/978-3-030-11726-9_10	x	4	segmentation	yes	deep learning method	MRI	T1, T2, Gd, FLAIR	Yes	gliomas	multi-centre	542		285	66	191					5.72, 5.83, 3.6	0.88, 0.78, 0.77
33	P33	journalArticle	2016	Parisot, Sarah; Darlix, Amelie; Baumann, Cedric; Zouaoui, Sonia; Yordanova, Yordanka; Blonski, Marie; Rigau, Valerie; Chemouny, Stephane; Taillandier, Luc; Bauchet, Luc; Duffau, Hugues; Paragios, Nikos	A Probabilistic Atlas of Diffuse WHO Grade II Glioma Locations in the Brain.	PloS one	10.1371/journal.pone.0144200	1	11	Tumour detection and identification	no				No			0
34	P34	journalArticle	2018	Anoop, B. N.; Joseph, Justin; Williams, J.; Jayaraman, J. Sivaraman; Sebastian, Ansa Maria; Sihota, Praveer	A prospective case study of high boost, high frequency emphasis and two-way diffusion filters on MR images of glioblastoma multiforme.	Australasian physical & engineering sciences in medicine	10.1007/s13246-018-0638-7	2	41	case study	no				No			0
35	P35	conferencePaper	2019	Patel, D.; Vankawala, F.; Bhatt, B.	A Survey on Identification of Glioblastoma Multiforme and Low-Grade Glioma Brain Tumor Type	2019 International Conference on Communication and Signal Processing (ICCSP), 4-6 April 2019	10.1109/ICCSP.2019.8698100			Tumour detection and identification	no				No			0
36	P36	journalArticle	2019	Ranran Sun; Keqiang Wang; Lu Guo; Chengwen Yang; Jie Chen; Yalin Ti; Yu Sa	A potential field segmentation based method for tumor segmentation on multi-parametric MRI of glioma cancer patients	BMC Medical Imaging	10.1186/s12880-019-0348-y	1	19	segmentation	yes	Physics or Mathematics-based Methods	MRI	Gd, T2, apparent diffusion constant, fractional anisotropy	No	gliomas		5	5									0.88, null, null		0.88	0.92							0.8
37	P37	journalArticle	2015	Zarinbal, M.; Fazel Zarandi, M. H.; Turksen, I. B.; Izadi, M.	A Type-2 Fuzzy Image Processing Expert System for Diagnosing Brain Tumors.	Journal of medical systems	10.1007/s10916-015-0311-6	10	39	Tumour detection and identification	no				No			0
38	P38	journalArticle	2017	Karunamuni, Roshan A.; Seibert, Tyler M.; White, Nathan S.; McEvoy, Linda; Farid, Nikdokht; Brewer, James; Dale, Anders M.; McDonald, Carrie R.; Hattangadi-Gluth, Jona A.	Abnormalities in hippocampal volume of glioma patients prior to radiotherapy.	Acta oncologica (Stockholm, Sweden)	10.1080/0284186X.2017.1280847	3	56	clinical analysis	no				No			0
39	P39	journalArticle	2017	Bakas, Spyridon; Akbari, Hamed; Sotiras, Aristeidis; Bilello, Michel; Rozycki, Martin; Kirby, Justin S.; Freymann, John B.; Farahani, Keyvan; Davatzikos, Christos	Advancing The Cancer Genome Atlas glioma MRI collections with expert segmentation labels and radiomic features.	Scientific data	10.1038/sdata.2017.117	x	4	Dataset	no				No			0
40	P40	journalArticle	2017	Li, Zeju; Wang, Yuanyuan; Yu, Jinhua; Guo, Yi; Zhang, Qi	Age groups related glioblastoma study based on radiomics approach.	Computer assisted surgery (Abingdon, England)	10.1080/24699322.2017.1378722	x	22	clinical analysis	no				No			0
41	P41	journalArticle	2017	Teodoro, George; Kurc, Tahsin M.; Taveira, Luis F. R.; Melo, Alba C. M. A.; Gao, Yi; Kong, Jun; Saltz, Joel H.	Algorithm sensitivity analysis and parameter tuning for tissue image segmentation pipelines.	Bioinformatics (Oxford, England)	10.1093/bioinformatics/btw749	7	33	information learning for model training	no				No			0
42	P42	journalArticle	2016	Maumet, Camille; Maurel, Pierre; Ferre, Jean-Christophe; Barillot, Christian	An a contrario approach for the detection of patient-specific brain perfusion abnormalities with arterial spin labelling.	NeuroImage	10.1016/j.neuroimage.2016.03.054	x	134	Tumour detection and identification	no				No			0
43	P43	journalArticle	2017	Faulkner, Josh; Wilshire, Carolyn; Parker, Andrew; Cunningham, Kay	An Evaluation of Language in Brain Tumor Patients Using a New Cognitively Motivated Testing Protocol.	Neuropsychology	10.1037/neu0000374	6	31	not available	no				No			0
44	P44	conferencePaper	2018	Bhattacharya, D.; Sinha, N.	An improved approach of high graded glioma segmentation using sparse autoencoder and fuzzy c-means clustering from multi-modal MR images	Medical Imaging 2018: Biomedical Applications in Molecular, Structural, and Functional Imaging, 11-13 Feb. 2018	10.1117/12.2293044	x	10578	segmentation	yes	Physics or Mathematics-based Methods	MRI	T1, T2, Gd, FLAIR	Yes	gliomas	multi-centre	15	15						0.9738, 0.9692, null			0.9866, 0.9843, null
45	P45	conferencePaper	2018	Shuaib, H.; Brazil, L.; Booth, T.C.	An investigation into how the radiotherapy dose response of normal appearing brain tissue in glioma patients influences ADC measurements	Medical Imaging 2018: Physics of Medical Imaging, 10-15 Feb. 2018	10.1117/12.2293797	x	x	clinical analysis	no				No			0
46	P46	conferencePaper	2016	Juan-Albarracin, J.; Fuster-Garcia, E.; Garcia-Gomez, J.M.	An Online Platform for the Automatic Reporting of Multi-parametric Tissue Signatures: A Case Study in Glioblastoma	Brainlesion: Glioma, Multiple Sclerosis, Stroke and Traumatic Brain Injuries. Second International Workshop, BrainLes 2016, with the Challenges on BRATS, ISLES and mTOP 2016, held in conjunction with MICCAI 2016, 17 Oct. 2016	10.1007/978-3-319-55524-9_5	x	x	clinical analysis	no				No			0
47	P47	conferencePaper	2018	Al-Saffar, Z.A.; Yildirm, T.	An Optimized Clustering Approach for Tumor Segmentation Using Local Difference of Intensity Level in MR Brain Images	2018 Innovations in Intelligent Systems and Applications (INISTA), 3-5 July 2018	10.1109/INISTA.2018.8466316	x	x	segmentation	yes	Physics or Mathematics-based Methods	MRI	Gd	No	gliomas		160	160									0.9, null, null
48	P48	conferencePaper	2016	Bi Song; Chen-Rui Chou; Xiaojing Chen; Huang, A.; Ming-Chang Liu	Anatomy-Guided Brain Tumor Segmentation and Classification	Brainlesion: Glioma, Multiple Sclerosis, Stroke and Traumatic Brain Injuries. Second International Workshop, BrainLes 2016, with the Challenges on BRATS, ISLES and mTOP 2016, held in conjunction with MICCAI 2016, 17 Oct. 2016	10.1007/978-3-319-55524-9_16	x	x	segmentation	yes	Physics or Mathematics-based Methods	MRI	T1, T2, Gd, FLAIR	Yes	gliomas	multi-centre	274	274								9.3, 9.1, 6.5	0.87, 0.722, 0.754
49	P49	journalArticle	2019	Vigano, Luca; Fornia, Luca; Rossi, Marco; Howells, Henrietta; Leonetti, Antonella; Puglisi, Guglielmo; Conti Nibali, Marco; Bellacicca, Andrea; Grimaldi, Marco; Bello, Lorenzo; Cerri, Gabriella	Anatomo-functional characterisation of the human "hand-knob": A direct electrophysiological study.	Cortex: A Journal Devoted to the Study of the Nervous System and Behavior	10.1016/j.cortex.2018.12.011	x	113	clinical analysis	no				No			0
50	P50	journalArticle	2019	Kim, Byung Sup; Kim, Sung Tae; Kim, Joon Hyung; Seol, Ho Jun; Nam, Do-Hyun; Shin, Hyung Jin; Lee, Jung-Il; Kong, Doo-Sik	Apparent Diffusion Coefficient as a Predictive Biomarker for Survival in Patients with Treatment-Naive Glioblastoma Using Quantitative Multiparametric Magnetic Resonance Profiling.	World neurosurgery	10.1016/j.wneu.2018.10.151	x	122	clinical analysis	no				No			0
51	P51	journalArticle	2018	Thust, S. C.; Hassanein, S.; Bisdas, S.; Rees, J. H.; Hyare, H.; Maynard, J. A.; Brandner, S.; Tur, C.; Jager, H. R.; Yousry, T. A.; Mancini, L.	Apparent diffusion coefficient for molecular subtyping of non-gadolinium-enhancing WHO grade II/III glioma: volumetric segmentation versus two-dimensional region of interest analysis.	European radiology	10.1007/s00330-018-5351-0	9	28	clinical analysis	no				No			0
52	P52	journalArticle	2016	Yu, Yang; Lee, Dong-Hoon; Peng, Shin-Lei; Zhang, Kai; Zhang, Yi; Jiang, Shanshan; Zhao, Xuna; Heo, Hye-Young; Wang, Xiangyang; Chen, Min; Lu, Hanzhang; Li, Haiyun; Zhou, Jinyuan	Assessment of Glioma Response to Radiotherapy Using Multiple MRI Biomarkers with Manual and Semiautomated Segmentation Algorithms.	Journal of neuroimaging : official journal of the American Society of Neuroimaging	10.1111/jon.12354	6	26	clinical analysis	no				No			0
53	P53	journalArticle	2019	Buda, Mateusz; Saha, Ashirbani; Mazurowski, Maciej A.	Association of genomic subtypes of lower-grade gliomas with shape features automatically extracted by a deep learning algorithm.	Computers in biology and medicine	10.1016/j.compbiomed.2019.05.002	x	109	clinical analysis	no				No			0
54	P54	conferencePaper	2018	Osman, A.F.I.	Automated Brain Tumor Segmentation on Magnetic Resonance Images and Patient's Overall Survival Prediction Using Support Vector Machines	Third International Workshop on Brainlesion, BrainLes 2017, held in Conjunction with MICCAI 2017, 14 Sept. 2017	10.1007/978-3-319-75238-9_37	x	3	segmentation	yes	Physics or Mathematics-based Methods	MRI	T1, T2, Gd, FLAIR	Yes	gliomas	multi-centre	477		285	46	146						0.528, null, null
55	P55	conferencePaper	2016	Xuan Chen; Nguyen, B.P.; Chee-Kong Chui; Sim-Heng Ong	Automated brain tumor segmentation using kernel dictionary learning and superpixel-level features	2016 IEEE International Conference on Systems, Man and Cybernetics (SMC), 9-12 Oct. 2016	10.1109/SMC.2016.7844622	x	x	segmentation	yes	Physics or Mathematics-based Methods	MRI	T1, T2, Gd, FLAIR	Yes	gliomas	multi-centre	20	20						0.692, 0.480, 0.556			0.811, 0.629, 0.697			0.819, 0.693, 0.701
56	P56	journalArticle	2017	Soltaninejad, M.; Guang Yang; Lambrou, T.; Allinson, N.; Jones, T.L.; Barrick, T.R.; Howe, F.A.; Xujiong Ye	Automated brain tumour detection and segmentation using superpixel-based extremely randomized trees in FLAIR MRI	International Journal of Computer Assisted Radiology and Surgery	10.1007/s11548-016-1483-3	2	12	segmentation	yes	Physics or Mathematics-based Methods	MRI	FLAIR	No	gliomas		49	49									0.91, null, null			0.8948, null, null								0.06, null, null
57	P57	journalArticle	2015	Mousavi, Hojjat Seyed; Monga, Vishal; Rao, Ganesh; Rao, Arvind U. K.	Automated discrimination of lower and higher grade gliomas based on histopathological image analysis.	Journal of pathology informatics	10.4103/2153-3539.153914		6	clinical analysis	no				No			0
58	P58	journalArticle	2015	Juan-Albarracin, Javier; Fuster-Garcia, Elies; Manjon, Jose V.; Robles, Montserrat; Aparici, F.; Marti-Bonmati, L.; Garcia-Gomez, Juan M.	Automated glioblastoma segmentation based on a multiparametric structured unsupervised classification.	PloS one	10.1371/journal.pone.0125143	5	10	segmentation	yes	Physics or Mathematics-based Methods	MRI	T1, T2, Gd, FLAIR	Yes	gliomas	multi-centre	21	21									0.72, 0.62, 0.59	0.68, 0.58, 0.67		0.81, 0.75, 0.60									0.98
59	P59	journalArticle	2018	Zhao, Zhe; Yang, Guan; Lin, Yusong; Pang, Haibo; Wang, Meiyun	Automated glioma detection and segmentation using graphical models.	PloS one	10.1371/journal.pone.0200745	8	13	segmentation	yes	Physics or Mathematics-based Methods	MRI	T1, T2, Gd, FLAIR	Yes	gliomas	multi-centre	514	514								3.5, null, null	0.82, null, null													0.915
60	P60	journalArticle	2016	Dera, Dimah; Bouaynaya, Nidhal; Fathallah-Shaykh, Hassan M.	Automated Robust Image Segmentation: Level Set Method Using Nonnegative Matrix Factorization with Application to Brain MRI.	Bulletin of mathematical biology	10.1007/s11538-016-0190-0	7	78	segmentation	yes	Physics or Mathematics-based Methods	MRI	T1	No	oligodendroglioma		2	2						0.8, null, null			0.88, null, null														0.3
61	P61	conferencePaper	2015	Zabir, I.; Paul, S.; Abu Rayhan, M.; Sarker, T.; Fattah, S.A.; Shahnaz, C.	Automatic brain tumor detection and segmentation from multi-modal MRI images based on region growing and level set evolution	2015 IEEE International WIE Conference on Electrical and Computer Engineering (WIECON-ECE), 19-20 Dec. 2015	10.1109/WIECON-ECE.2015.7443979	x	x	segmentation	yes	Physics or Mathematics-based Methods	MRI	T2, FLAIR	No	gliomas		17	17						null, 0.7, null			null, 0.8, null			null, 0.8, null
62	P62	conferencePaper	2019	Carver, E.; Chang Liu; Weiwei Zong; Zhenzhen Dai; Snyder, J.M.; Joon Lee; Ning Wen	Automatic brain tumor segmentation and overall survival prediction using machine learning algorithms	Brainlesion: Glioma, Multiple Sclerosis, Stroke and Traumatic Brain Injuries. 4th International Workshop, BrainLes 2018, held in conjunction with MICCAI 2018, 16 Sept. 2018	10.1007/978-3-030-11726-9_36	x	4	segmentation	yes	deep learning method	MRI	T1, T2, Gd, FLAIR	Yes	gliomas	multi-centre	276		210	66						7.09, 9.57, 4.46	0.882, 0.769, 0.712		0.993, 0.998, 0.998	0.887, 0.750, 0.770
63	P63	conferencePaper	2019	Jun Ma; Xiaoping Yang	Automatic Brain Tumor Segmentation by Exploring the Multi-modality Complementary Information and Cascaded 3D Lightweight CNNs	Brainlesion: Glioma, Multiple Sclerosis, Stroke and Traumatic Brain Injuries. 4th International Workshop, BrainLes 2018, held in conjunction with MICCAI 2018, 16 Sept. 2018	10.1007/978-3-030-11726-9_3	x	4	segmentation	yes	deep learning method	MRI	T1, T2, Gd, FLAIR	Yes	gliomas	multi-centre	542		285	66	191					10.0, 28.6, 41.1	0.812, 0.725, 0.645
64	P64	conferencePaper	2018	Kapas, Z.; Lefkovits, L.; Iclanzan, D.; Gyorfi, A.; Iantovics, B.L.; Lefkovits, S.; Szilagyi, S.M.; Szilagyi, L.	Automatic Brain Tumor Segmentation in Multispectral MRI Volumes Using a Random Forest Approach	Image and Video Technology. 8th Pacific-Rim Symposium, PSIVT 2017, 20-24 Nov. 2017	10.1007/978-3-319-75786-5_12	x	8	segmentation	yes	Physics or Mathematics-based Methods	MRI	T1, T2, Gd, FLAIR	Yes	gliomas	multi-centre	220	220									0.801, null, null	0.986, null, null	0.831, null, null
65	P65	conferencePaper	2018	Guotai Wang; Wenqi Li; Ourselin, S.; Vercauteren, T.	Automatic Brain Tumor Segmentation Using Cascaded Anisotropic Convolutional Neural Networks	Third International Workshop on Brainlesion, BrainLes 2017, held in Conjunction with MICCAI 2017, 14 Sept. 2017	10.1007/978-3-319-75238-9_16	x	3	segmentation	yes	deep learning method	MRI	T1, T2, Gd, FLAIR	Yes	gliomas	multi-centre	477		285	46	146					6.55, 27.04, 15.9	0.8739, 0.7748, 0.7831
66	P66	conferencePaper	2019	Guotai Wang; Wenqi Li; Ourselin, S.; Vercauteren, T.	Automatic Brain Tumor Segmentation Using Convolutional Neural Networks with Test-Time Augmentation	Brainlesion: Glioma, Multiple Sclerosis, Stroke and Traumatic Brain Injuries. 4th International Workshop, BrainLes 2018, held in conjunction with MICCAI 2018, 16 Sept. 2018	10.1007/978-3-030-11726-9_6	x	4	segmentation	yes	deep learning method	MRI	T1, T2, Gd, FLAIR	Yes	gliomas	multi-centre	542		285	66	191					5.97, 6.71, 4.16	0.8778, 0.7964, 0.7466
67	P67	conferencePaper	2019	Hao-Yu Yang; Junlin Yang	Automatic Brain Tumor Segmentation with Contour Aware Residual Network and Adversarial Training	Brainlesion: Glioma, Multiple Sclerosis, Stroke and Traumatic Brain Injuries. 4th International Workshop, BrainLes 2018, held in conjunction with MICCAI 2018, 16 Sept. 2018	10.1007/978-3-030-11726-9_24	x	4	segmentation	yes	deep learning method	MRI	T1, T2, Gd, FLAIR	Yes	gliomas	multi-centre	542		285	66	191					8.051, 7.474, 5.202	0.869, 0.789, 0.722
68	P68	conferencePaper	2019	Lutao Dai; Tengfei Li; Hai Shu; Liming Zhong; Haipeng Shen; Hongtu Zhu	Automatic Brain Tumor Segmentation with Domain Adaptation	Brainlesion: Glioma, Multiple Sclerosis, Stroke and Traumatic Brain Injuries. 4th International Workshop, BrainLes 2018, held in conjunction with MICCAI 2018, 16 Sept. 2018	10.1007/978-3-030-11726-9_34	x	4	segmentation	yes	deep learning method	MRI	T1, T2, Gd, FLAIR	Yes	gliomas	multi-centre	351		285	66							0.9104, 0.8505, 0.8053
69	P69	journalArticle	2015	Szwarc, Pawel; Kawa, Jacek; Rudzki, Marcin; Pietka, Ewa	Automatic brain tumour detection and neovasculature assessment with multiseries MRI analysis	Computerized Medical Imaging and Graphics	10.1016/j.compmedimag.2015.06.002	x	46	segmentation	yes	software-based or semi automatic segmentation methods	MRI	T1, Gd, FLAIR	No	gliomas, metastases, meningiomas		20	20									null, null, 0.7183	null, null, 0.9989	null, null, 0.6984
70	P70	journalArticle	2018	Charron, O.; Lallement, A.; Jarnet, D.; Noblet, V.; Clavier, J.-B.; Meyer, P.	Automatic detection and segmentation of brain metastases on multimodal MR images with a deep convolutional neural network	Computers in Biology and Medicine	10.1016/j.compbiomed.2018.02.004	x	95	segmentation	yes	deep learning method	MRI	T1, Gd, FLAIR	No	metastases		182		146	18	18						null, 0.77, 0.79			null, 93, 98												null, 4.4, 7.2
71	P71	journalArticle	2017	Meier, Raphael; Porz, Nicole; Knecht, Urspeter; Loosli, Tina; Schucht, Philippe; Beck, Jurgen; Slotboom, Johannes; Wiest, Roland; Reyes, Mauricio	Automatic estimation of extent of resection and residual tumor volume of patients with glioblastoma.	Journal of neurosurgery	10.3171/2016.9.JNS16146	4	127	segmentation	yes	software-based or semi automatic segmentation methods	MRI	T1, T2, Gd, FLAIR	Yes	gliomas	single centre	19	19																									null, null, 0.713		null, null, 0.693
72	P72	conferencePaper	2016	Le Hou; Singh, K.; Samaras, D.; Kurc, T.M.; Yi Gao; Seidman, R.J.; Saltz, J.H.	Automatic Histopathology Image Analysis with CNNs	2016 New York Scientific Data Summit (NYSDS), 14-17 Aug. 2016	10.1109/NYSDS.2016.7747812	x	x	clinical analysis	no				No			0
73	P73	journalArticle	2018	Blanc-Durand, Paul; Van Der Gucht, Axel; Schaefer, Niklaus; Itti, Emmanuel; Prior, John O.	Automatic lesion detection and segmentation of 18F-FET PET in gliomas: A full 3D	PloS one	10.1371/journal.pone.0195798	4	13	segmentation	yes	deep learning method	PET	F-FET	No	gliomas		37		26	11							0.8231, null, null	0.78, null, null	0.99, null, null	0.88, null, null	0.99, null, null
74	P74	conferencePaper	2017	Latif, G.; Mohsin Butt, M.; Khan, A.H.; Omair Butt, M.; Al-Asad, J.F.	Automatic Multimodal Brain Image Classification Using MLP and 3D Glioma Tumor Reconstruction	2017 9th IEEE-GCC Conference and Exhibition (GCCCE), 8-11 May 2017	10.1109/IEEEGCC.2017.8448135	x	9	segmentation	yes	Physics or Mathematics-based Methods	MRI	T1, T2, Gd, FLAIR	Yes	gliomas	multi-centre	165		155		10						0.9043, null, null		0.9674, null, null	0.9472, null, null														0.8744, null, null
75	P75	conferencePaper	2015	Yisu Lu; Wufan Chen	Automatic multimodal brain-tumor segmentation	2015 Fifth International Conference on Instrumentation and Measurement, Computer, Communication and Control (IMCCC), 18-20 Sept. 2015	10.1109/IMCCC.2015.204	x	5	segmentation	yes	Physics or Mathematics-based Methods	MRI	T1, T2, Gd, FLAIR	Yes	gliomas	multi-centre	60		30		30						0.85, null, 0.68
76	P76	conferencePaper	2018	Alex, V.; Safwan, M.; Krishnamurthi, G.	Automatic segmentation and overall survival prediction in gliomas using fully convolutional neural network and texture analysis	Third International Workshop on Brainlesion, BrainLes 2017, held in Conjunction with MICCAI 2017, 14 Sept. 2017	10.1007/978-3-319-75238-9_19	x	3	segmentation	yes	deep learning method	MRI	T1, T2, Gd, FLAIR	Yes	gliomas	multi-centre	220		130	50	40						0.83, 0.69, 0.69
77	P77	conferencePaper	2019	Hongdou Yao; Xiaobing Zhou; Xuejie Zhang	Automatic Segmentation of Brain Tumor Using 3D SE-Inception Networks with Residual Connections	Brainlesion: Glioma, Multiple Sclerosis, Stroke and Traumatic Brain Injuries. 4th International Workshop, BrainLes 2018, held in conjunction with MICCAI 2018, 16 Sept. 2018	10.1007/978-3-030-11726-9_31	x	4	segmentation	yes	deep learning method	MRI	T1, T2, Gd, FLAIR	Yes	gliomas	multi-centre	542		285	66	191					9.131, 8.115, 5.353	0.864, 0.772, 0.724
78	P78	conferencePaper	2016	Kadkhodaei, M.; Samavi, S.; Karimi, N.; Mohaghegh, H.; Soroushmehr, S.M.R.; Ward, K.; All, A.; Najarian, K.	Automatic segmentation of multimodal brain tumor images based on classification of super-voxels	2016 38th Annual International Conference of the IEEE Engineering in Medicine and Biology Society (EMBC), 16-20 Aug. 2016	10.1109/EMBC.2016.7592082	x	38	segmentation	yes	Physics or Mathematics-based Methods	MRI	T1, T2, Gd, FLAIR	Yes	gliomas	multi-centre	30	30									null, null, 0.68
79	P79	journalArticle	2018	Wang Yu; Xiao Hongbing; Xing Suxia; Zhu Ting	Automatic Segmentation of Multimodal MRI Brain Tumors Based on WRN-PPNet	Computer Engineering	10.19678/j.issn.1000-3428.0050056	12	44	not available	no				No			0
80	P80	journalArticle	2018	Ramani, R.G.; Sivaselvi, K.	Automatic segmentation of pathological region (tumour and oedema) in high grade glioma multi-sequence MR images through voted prediction from pixel level feature sets	International Journal of Internet Technology and Secured Transactions		4	8	not available	no				No			0
81	P81	journalArticle	2018	Shaoguo Cui; Lei Mao; Jingfeng Jiang; Chang Liu; Shuyu Xiong	Automatic Semantic Segmentation of Brain Gliomas from MRI Images Using a Deep Cascaded Neural Network	Journal of Healthcare Engineering	10.1155/2018/4940593	x	x	segmentation	yes	deep learning method	MRI	T1, T2, Gd, FLAIR	Yes	gliomas	multi-centre	274		216	24	34						0.90, 0.81, 0.81	0.91, 0.77, 0.87		0.87, 0.84, 0.76
82	P82	journalArticle	2018	Cisneros-Sanchez, Ana Karina; Flores-Alvarez, Eduardo; Melendez-Mier, Guillermo; Roldan-Valadez, Ernesto	Basic principles of mathematical growth modeling applied to high-grade gliomas: A brief clinical review for clinicians.	Neurology India	10.4103/0028-3886.246238	6	66	not available	no				No			0
83	P83	conferencePaper	2018	Decuyper, M.; Bonte, S.; Holen, R.	Binary Glioma Grading: Radiomics versus Pre-trained CNN Features	Medical Image Computing and Computer Assisted Intervention - MICCAI 2018. 21st International Conference, 16-20 Sept. 2018	10.1007/978-3-030-00931-1_57	x	21	tumour classification	no				No			0
84	P84	conferencePaper	2018	Rathore, S.; Bakas, S.; Pati, S.; Akbari, H.; Kalarot, R.; Sridharan, P.; Rozycki, M.; Bergman, M.; Tunc, B.; Verma, R.; Bilello, M.; Davatzikos, C.	Brain Cancer Imaging Phenomics Toolkit (brain-CaPTk): An Interactive Platform for Quantitative Analysis of Glioblastoma	Third International Workshop on Brainlesion, BrainLes 2017, held in Conjunction with MICCAI 2017, 14 Sept. 2017	10.1007/978-3-319-75238-9_12	x	3	General overall survey	no				No			0
85	P85	conferencePaper	2016	Crimi, A.	Brain Lesions, Introduction	Brainlesion: Glioma, Multiple Sclerosis, Stroke and Traumatic Brain Injuries. First International Workshop, Brainles 2015, held in conjunction with MICCAI 2015, 5 Oct. 2015	10.1007/978-3-319-30858-6_1	x	1	General overall survey	no				No			0
86	P86	conferencePaper	2019	Kaldera, H.N.T.K.; Gunasekara, S.R.; Dissanayake, M.B.	Brain tumor Classification and Segmentation using Faster R-CNN	2019 Advances in Science and Engineering Technology International Conferences (ASET), 26 March-10 April 2019	10.1109/ICASET.2019.8714263	x	x	tumour classification	no				No			0
87	P87	journalArticle	2015	Jones, Timothy L.; Byrnes, Tiernan J.; Yang, Guang; Howe, Franklyn A.; Bell, B. Anthony; Barrick, Thomas R.	Brain tumor classification using the diffusion tensor image segmentation (D-SEG) technique.	Neuro-oncology	10.1093/neuonc/nou159	3	17	tumour classification	no				No			0
88	P88	conferencePaper	2018	Ismael, M.R.; Abdel-Qader, I.	Brain Tumor Classification via Statistical Features and Back-Propagation Neural Network	2018 IEEE International Conference on Electro/Information Technology (EIT), 3-5 May 2018	10.1109/EIT.2018.8500308	x	x	tumour classification	no				No			0
89	P89	conferencePaper	2019	Banerjee, S.; Mitra, S.; Masulli, F.; Rovetta, S.	Brain Tumor Detection and Classification from Multi-sequence MRI: Study Using ConvNets	Brainlesion: Glioma, Multiple Sclerosis, Stroke and Traumatic Brain Injuries. 4th International Workshop, BrainLes 2018 Held in Conjunction with MICCAI 2018, 16 Sept. 2018	10.1007/978-3-030-11723-8_17	x	4	Tumour detection and identification	no				No			0
90	P90	conferencePaper	2015	Jeon Lee; Seung-Jun Kim; Rong Chen; Herskovits, E.H.	Brain tumor image segmentation using kernel dictionary learning	2015 37th Annual International Conference of the IEEE Engineering in Medicine and Biology Society (EMBC), 25-29 Aug. 2015	10.1109/EMBC.2015.7318448	x	37	segmentation	yes	Physics or Mathematics-based Methods	MRI	T1, T2, Gd, FLAIR	Yes	gliomas	multi-centre	20	20						0.814, null, null			0.893, null, null		0.94, null, null	0.863, null, null
91	P91	conferencePaper	2016	Ellwaa, A.; Hussein, A.; AlNaggar, E.; Zidan, M.; Zaki, M.; Ismail, M.A.; Ghanem, N.M.	Brain Tumor Segmantation Using Random Forest Trained on Iteratively Selected Patients	Brainlesion: Glioma, Multiple Sclerosis, Stroke and Traumatic Brain Injuries. Second International Workshop, BrainLes 2016, with the Challenges on BRATS, ISLES and mTOP 2016, held in conjunction with MICCAI 2016, 17 Oct. 2016	10.1007/978-3-319-55524-9_13	x	2	segmentation	yes	Physics or Mathematics-based Methods	MRI	T1, T2, Gd, FLAIR	Yes	gliomas	multi-centre	50	50						0.81, 0.72, 0.74
92	P92	conferencePaper	2018	Castillo, L.S.; Daza, L.A.; Rivera, L.C.; Arbelaez, P.	Brain Tumor Segmentation and Parsing on MRIs Using Multiresolution Neural Networks	Third International Workshop on Brainlesion, BrainLes 2017, held in Conjunction with MICCAI 2017, 14 Sept. 2017	10.1007/978-3-319-75238-9_29	x	3	segmentation	yes	deep learning method	MRI	T1, T2, Gd, FLAIR	Yes	gliomas	multi-centre	477		285	46	146					10.39, 36.20, 51.70	0.86, 0.67, 0.65
93	P93	conferencePaper	2018	Isensee, F.; Kickingereder, P.; Wick, W.; Bendszus, M.; Maier-Hein, K.H.	Brain Tumor Segmentation and Radiomics Survival Prediction: Contribution to the BRATS 2017 Challenge	Third International Workshop on Brainlesion, BrainLes 2017, held in Conjunction with MICCAI 2017, 14 Sept. 2017	10.1007/978-3-319-75238-9_25	x	3	segmentation	yes	deep learning method	MRI	T1, T2, Gd, FLAIR	Yes	gliomas	multi-centre	477		285	46	146						0.858, 0.775, 0.647
94	P94	conferencePaper	2019	Lefkovits, S.; Szilagyi, L.; Lefkovits, L.	Brain Tumor Segmentation and Survival Prediction Using a Cascade of Random Forests	Brainlesion: Glioma, Multiple Sclerosis, Stroke and Traumatic Brain Injuries. 4th International Workshop, BrainLes 2018, held in conjunction with MICCAI 2018, 16 Sept. 2018	10.1007/978-3-030-11726-9_30	x	4	segmentation	yes	Physics or Mathematics-based Methods	MRI	T1, T2, Gd, FLAIR	Yes	gliomas	multi-centre	477		285	46	146					9.180, 11.649, 6.186	0.830, 0.657, 0.684
95	P95	conferencePaper	2019	Po-Yu Kao; Thuyen Ngo; Zhang, A.; Chen, J.W.; Manjunath, B.S.	Brain tumor segmentation and tractographic feature extraction from structural MR images for overall survival prediction	Brainlesion: Glioma, Multiple Sclerosis, Stroke and Traumatic Brain Injuries. 4th International Workshop, BrainLes 2018, held in conjunction with MICCAI 2018, 16 Sept. 2018	10.1007/978-3-030-11726-9_12	x	4	segmentation	yes	Physics or Mathematics-based Methods	MRI	T1, T2, Gd, FLAIR	Yes	gliomas	multi-centre	542		285	66	191					6.479, 6.522, 4.219	0.875, 0.793, 0.749
96	P96	conferencePaper	2017	Baid, U.; Talbar, S.; Talbar, S.	Brain Tumor Segmentation Based on Non Negative Matrix Factorization and Fuzzy Clustering	BIOSTEC 2017. 10th International Joint Conference on Biomedical Engineering Systems and Technologies: Bioimaging, 21-23 Feb. 2017	10.5220/0006250701340139	x	10	segmentation	yes	Physics or Mathematics-based Methods	MRI	T1, T2, Gd, FLAIR	Yes	gliomas	multi-centre	80	80									0.80, 0.76, null
97	P97	conferencePaper	2018	Saxena, S.; Shama, S.	Brain Tumor Segmentation by Texture Feature Extraction with the Parallel Implementation of Fuzzy C-Means using CUDA on GPU	2018 Fifth International Conference on Parallel, Distributed and Grid Computing (PDGC), 20-22 Dec. 2018	10.1109/PDGC.2018.8745726	x	5	segmentation	yes	Physics or Mathematics-based Methods	MRI	FLAIR	No	gliomas	multi-centre	100	100									0.91, null, null
98	P98	conferencePaper	2016	Rios Piedra, E.A.; Ellingson, B.M.; Taira, R.K.; El-Saden, S.; Bui, A.A.T.; Hsu, W.	Brain Tumor Segmentation by Variability Characterization of Tumor Boundaries	Brainlesion: Glioma, Multiple Sclerosis, Stroke and Traumatic Brain Injuries. Second International Workshop, BrainLes 2016, with the Challenges on BRATS, ISLES and mTOP 2016, held in conjunction with MICCAI 2016, 17 Oct. 2016	10.1007/978-3-319-55524-9_20	x	2	segmentation	yes	Physics or Mathematics-based Methods	MRI	T1, T2, Gd, FLAIR	Yes	gliomas	multi-centre	220	220									0.74, 0.55, 0.54
99	P99	journalArticle	2016	Yuhong Li; Fucang Jia; Jing Qin	Brain tumor segmentation from multimodal magnetic resonance images via sparse representation	Artificial Intelligence in Medicine	10.1016/j.artmed.2016.08.004	x	73	segmentation	yes	Physics or Mathematics-based Methods	MRI	T1, T2, Gd, FLAIR	Yes	gliomas	multi-centre	64	64									0.85, 0.75, 0.69	0.86, 0.88, 0.67		0.86, 0.68, 0.75
100	P100	conferencePaper	2018	Pourreza, R.; Ying Zhuge; Ning, H.; Miller, R.	Brain Tumor Segmentation in MRI Scans Using Deeply-Supervised Neural Networks	Third International Workshop on Brainlesion, BrainLes 2017, held in Conjunction with MICCAI 2017, 14 Sept. 2017	10.1007/978-3-319-75238-9_28	x	3	segmentation	yes	deep learning method	MRI	T1, T2, Gd, FLAIR	Yes	gliomas	multi-centre	542		285	66	191						0.80, 0.55, 0.55
101	P101	conferencePaper	2019	Yan Hu; Xiang Liu; Xin Wen; Chen Niu; Yong Xia	Brain Tumor Segmentation on Multimodal MR Imaging Using Multi-level Upsampling in Decoder	Brainlesion: Glioma, Multiple Sclerosis, Stroke and Traumatic Brain Injuries. 4th International Workshop, BrainLes 2018, held in conjunction with MICCAI 2018, 16 Sept. 2018	10.1007/978-3-030-11726-9_15	x	4	segmentation	yes	deep learning method	MRI	T1, T2, Gd, FLAIR	Yes	gliomas	multi-centre	542		285	66	191					6.29, 9.04, 5.94	0.85, 0.72, 0.66
102	P102	conferencePaper	2018	Anwar, S.M.; Yousaf, S.; Majid, M.	Brain tumor segmentation on multimodal MRI scans using EMAP algorithm	2018 40th Annual International Conference of the IEEE Engineering in Medicine and Biology Society (EMBC), 18-21 July 2018	10.1109/EMBC.2018.8512304	x	40	segmentation	yes	Physics or Mathematics-based Methods	MRI	T1, T2, Gd, FLAIR	Yes	gliomas	multi-centre	40	40						0.89, null, null			0.92, null, null					0.93, null, null	0.61, null, null						0.79, null, null
103	P103	conferencePaper	2018	Jesson, A.; Arbel, T.	Brain Tumor Segmentation Using a 3D FCN with Multi-scale Loss	Third International Workshop on Brainlesion, BrainLes 2017, held in Conjunction with MICCAI 2017, 14 Sept. 2017	10.1007/978-3-319-75238-9_34	x	3	segmentation	yes	deep learning method	MRI	T1, T2, Gd, FLAIR	Yes	gliomas	multi-centre	477		285	46	146					6.33, 16.7, 27.8	0.860, 0.783, 0.710
104	P104	conferencePaper	2016	Xiaomei Zhao; Yihong Wu; Guidong Song; Zhenye Li; Yong Fan; Yazhuo Zhang	Brain Tumor Segmentation Using a Fully Convolutional Neural Network with Conditional Random Fields	Brainlesion: Glioma, Multiple Sclerosis, Stroke and Traumatic Brain Injuries. Second International Workshop, BrainLes 2016, with the Challenges on BRATS, ISLES and mTOP 2016, held in conjunction with MICCAI 2016, 17 Oct. 2016	10.1007/978-3-319-55524-9_8	x	2	segmentation	yes	deep learning method	MRI	Gd, T2, FLAIR	No	gliomas		465		274		191						0.86, 0.73, 0.62	0.89, 0.76, 0.64		0.84, 0.78, 0.68
105	P105	conferencePaper	2016	Agn, M.; Puonti, O.; Munck af Rosenschold, P.; Law, I.; Leemput, K.	Brain Tumor Segmentation Using a Generative Model with an RBM Prior on Tumor Shape	Brainlesion: Glioma, Multiple Sclerosis, Stroke and Traumatic Brain Injuries. First International Workshop, Brainles 2015, held in conjunction with MICCAI 2015, 5 Oct. 2015	10.1007/978-3-319-30858-6_15	x	1	segmentation	yes	Physics or Mathematics-based Methods	MRI	T1, T2, Gd, FLAIR	Yes	gliomas	multi-centre	362		274		88						0.81, 0.68, 0.65
106	P106	conferencePaper	2018	Sedlar, S.	Brain Tumor Segmentation Using a Multi-path CNN Based Method	Third International Workshop on Brainlesion, BrainLes 2017, held in Conjunction with MICCAI 2017, 14 Sept. 2017	10.1007/978-3-319-75238-9_35	x	3	segmentation	yes	deep learning method	MRI	T1, T2, Gd, FLAIR	Yes	gliomas	multi-centre	477		285	46	146					9.9270, 33.0524, 66.3361	0.8436, 0.6938, 0.6049
107	P107	conferencePaper	2018	Zeju Li; Yuanyuan Wang; Jinhua Yu	Brain Tumor Segmentation Using an Adversarial Network	Third International Workshop on Brainlesion, BrainLes 2017, held in Conjunction with MICCAI 2017, 14 Sept. 2017	10.1007/978-3-319-75238-9_11	x	3	segmentation	yes	deep learning method	MRI	T1, T2, Gd, FLAIR	Yes	gliomas	multi-centre	285	285									0.87, 0.72, 0.682	0.867, 0.714, 0.683		0.872, 0.725, 0.681
108	P108	conferencePaper	2019	Xue Feng; Tustison, N.; Meyer, C.	Brain Tumor Segmentation Using an Ensemble of 3D U-Nets and Overall Survival Prediction Using Radiomic Features	Brainlesion: Glioma, Multiple Sclerosis, Stroke and Traumatic Brain Injuries. 4th International Workshop, BrainLes 2018, held in conjunction with MICCAI 2018, 16 Sept. 2018	10.1007/978-3-030-11726-9_25	x	4	segmentation	yes	deep learning method	MRI	T1, T2, Gd, FLAIR	Yes	gliomas	multi-centre	542		285	66	191					3.8009, 5.6451, 4.0186	0.9094, 0.8362, 0.7917
109	P109	conferencePaper	2019	Tran Anh Tuan; Tran Anh Tuan; Pham The Bao	Brain Tumor Segmentation Using Bit-plane and UNET	Brainlesion: Glioma, Multiple Sclerosis, Stroke and Traumatic Brain Injuries. 4th International Workshop, BrainLes 2018, held in conjunction with MICCAI 2018, 16 Sept. 2018	10.1007/978-3-030-11726-9_41	x	4	segmentation	yes	deep learning method	MRI	T1, T2, Gd, FLAIR	Yes	gliomas	multi-centre	542		285	66	191					14.19, 15.62, 12.39	0.7733, 0.5129, 0.4762
110	P110	conferencePaper	2017	Hussain, S.; Anwar, S.M.; Majid, M.	Brain tumor segmentation using cascaded deep convolutional neural network	2017 39th Annual International Conference of the IEEE Engineering in Medicine and Biology Society (EMBC), 11-15 July 2017	10.1109/EMBC.2017.8037243	x	39	segmentation	yes	deep learning method	MRI	T1, T2, Gd, FLAIR	Yes	gliomas	multi-centre	30		30								0.80, 0.67, 0.85		0.85, 0.82, 0.88	0.82, 0.63, 0.83
111	P111	journalArticle	2016	Pereira, S.; Pinto, A.; Alves, V.; Silva, C.A.	Brain tumor segmentation using convolutional neural networks in MRI images	IEEE Transactions on Medical Imaging	10.1109/TMI.2016.2538465	5	35	segmentation	yes	deep learning method	MRI	T1, T2, Gd, FLAIR	Yes	gliomas	multi-centre	392		304		88						0.78, 0.65, 0.75
112	P112	journalArticle	2017	Zhan, Tianming; Chen, Yi; Hong, Xunning; Lu, Zhenyu; Chen, Yunjie	Brain Tumor Segmentation Using Deep Belief Networks and Pathological Knowledge.	CNS & neurological disorders drug targets	10.2174/1871527316666170113101559	2	16	not available					No			0
113	P113	conferencePaper	2018	Geena Kim	Brain tumor segmentation using deep fully convolutional neural networks	Third International Workshop on Brainlesion, BrainLes 2017, held in Conjunction with MICCAI 2017, 14 Sept. 2017	10.1007/978-3-319-75238-9_30	x	3	segmentation	yes	deep learning method	MRI	T1, T2, Gd, FLAIR	Yes	gliomas	multi-centre	542		285	66	191						0.86, 0.73, 0.72
114	P114	conferencePaper	2018	Shaikh, M.; Anand, G.; Acharya, G.; Amrutkar, A.; Alex, V.; Krishnamurthi, G.	Brain Tumor Segmentation Using Dense Fully Convolutional Neural Network	Third International Workshop on Brainlesion, BrainLes 2017, held in Conjunction with MICCAI 2017, 14 Sept. 2017	10.1007/978-3-319-75238-9_27	x	3	segmentation	yes	deep learning method	MRI	T1, T2, Gd, FLAIR	Yes	gliomas	multi-centre	506		284	46	176						0.83, 0.65, 0.65
115	P115	conferencePaper	2017	Chithambaram, T.; Perumal, K.	Brain tumor segmentation using genetic algorithm and ANN techniques	2017 IEEE International Conference on Power, Control, Signals and Instrumentation Engineering (ICPCSI), 21-22 Sept. 2017	10.1109/ICPCSI.2017.8391855	x	x	segmentation	yes	Physics or Mathematics-based Methods	MRI	Gd	No	astrocystoma, glioblastoma, medulloblastoma, meningioma, metastasis		60	60					90
116	P116	journalArticle	2017	Ying Zhuge; Krauze, A.V.; Ning, H.; Cheng, J.Y.; Arora, B.C.; Camphausen, K.; Miller, R.W.	Brain tumor segmentation using holistically nested neural networks in MRI images	Medical Physics	10.1002/mp.12481	10	44	segmentation	yes	deep learning method	MRI	T1, T2, Gd, FLAIR	Yes	gliomas	multi-centre	30	30									null, 0.83, null			null, 0.85, null
117	P117	journalArticle	2017	Havaei, Mohammad; Davy, Axel; Warde-Farley, David; Biard, Antoine; Courville, Aaron; Bengio, Yoshua; Pal, Chris; Jodoin, Pierre-Marc; Larochelle, Hugo	Brain tumor segmentation with Deep Neural Networks.	Medical image analysis	10.1016/j.media.2016.05.004	x	35	segmentation	yes	deep learning method	MRI	T1, T2, Gd, FLAIR	Yes	gliomas	multi-centre	65	65									0.84, 0.71, 0.57		0.88, 0.79, 0.54	0.84, 0.72, 0.68
118	P118	conferencePaper	2016	Lefkovits, L.; Lefkovits, S.; Szilagyi, L.	Brain Tumor Segmentation with Optimized Random Forest	Brainlesion: Glioma, Multiple Sclerosis, Stroke and Traumatic Brain Injuries. Second International Workshop, BrainLes 2016, with the Challenges on BRATS, ISLES and mTOP 2016, held in conjunction with MICCAI 2016, 17 Oct. 2016	10.1007/978-3-319-55524-9_9	x	2	segmentation	yes	Physics or Mathematics-based Methods	MRI	T1, T2, Gd, FLAIR	Yes	gliomas	multi-centre	274	274									0.91, 0.82, null
119	P119	conferencePaper	2018	Dubey, Y.K.; Mushrif, M.M.; Pisar, K.	Brain Tumor Type Detection Using Texture Features in MR Images	2018 IEEE 6th Region 10 Humanitarian Technology Conference (R10-HTC), 6-8 Dec. 2018	10.1109/R10-HTC.2018.8629800	x	6	Tumour detection and identification	no				No			0
120	P120	conferencePaper	2015	Pinto, Adriano; Pereira, Sergio; Correia, Higino; Oliveira, J.; Rasteiro, Deolinda M. L. D.; Silva, Carlos A.	Brain Tumour Segmentation based on Extremely Randomized Forest with high-level features	37th Annual International Conference of the IEEE Engineering in Medicine and Biology Society, EMBC 2015, August 25, 2015 - August 29, 2015	10.1109/EMBC.2015.7319032	x	37	segmentation	yes	Physics or Mathematics-based Methods	MRI	T1, T2, Gd, FLAIR	Yes	gliomas	multi-centre	40	40									0.83, 0.78, 0.73	0.86, 0.86, 0.71		0.82, 0.75, 0.79
121	P121	conferencePaper	2019	Serrano-Rubio, J.P.; Everson, R.	Brain Tumour Segmentation Method Based on Supervoxels and Sparse Dictionaries	Brainlesion: Glioma, Multiple Sclerosis, Stroke and Traumatic Brain Injuries. 4th International Workshop, BrainLes 2018, held in conjunction with MICCAI 2018, 16 Sept. 2018	10.1007/978-3-030-11726-9_19	x	4	segmentation	yes	Physics or Mathematics-based Methods	MRI	T1, T2, Gd, FLAIR	Yes	gliomas	multi-centre	542		285	66	191					18.5813, 22.129, 17.7870	0.7278, 0.5778, 0.5081
122	P122	journalArticle	2019	Malathi, M.; Sinthia, P.	Brain Tumour Segmentation Using Convolutional Neural Network with Tensor Flow.	Asian Pacific journal of cancer prevention : APJCP	10.31557/APJCP.2019.20.7.2095	7	20	segmentation	yes	deep learning method	MRI	T1, T2, Gd, FLAIR	Yes	gliomas	multi-centre	274	274									0.77, null, null			0.82, null, null
123	P123	journalArticle	2017	Sivakumar, P.; Ganeshkumar, P.	CANFIS based glioma brain tumor classification and retrieval system for tumor diagnosis	International Journal of Imaging Systems and Technology	10.1002/ima.22215	2	27	tumour classification	no				No			0
124	P124	conferencePaper	2018	Casamitjana, A.; Cata, M.; Sanchez, I.; Combalia, M.; Vilaplana, V.	Cascaded V-Net Using ROI Masks for Brain Tumor Segmentation	Third International Workshop on Brainlesion, BrainLes 2017, held in Conjunction with MICCAI 2017, 14 Sept. 2017	10.1007/978-3-319-75238-9_33	x	3	segmentation	yes	deep learning method	MRI	T1, T2, Gd, FLAIR	Yes	gliomas	multi-centre	331		285	46						8.343, 11.173, 5.434	0.877, 0.637, 0.714		0.994, 0.998, 0.998	0.879, 0.619, 0.723
125	P125	conferencePaper	2018	Suja, S.; George, N.; George, A.	Classification of Grades of Astrocytoma Images from MRI Using Deep Neural Network	2018 2nd International Conference on Trends in Electronics and Informatics (ICOEI), 11-12 May 2018	10.1109/ICOEI.2018.8553882	x	2	tumour classification	no				No			0
126	P126	conferencePaper	2017	Hwan-ho Cho; Hyunjin Park	Classification of low-grade and high-grade glioma using multi-modal image radiomics features	2017 39th Annual International Conference of the IEEE Engineering in Medicine and Biology Society (EMBC), 11-15 July 2017	10.1109/EMBC.2017.8037508	x	39	tumour classification	no				No			0
127	P127	journalArticle	2018	Cho, Hwan-Ho; Lee, Seung-Hak; Kim, Jonghoon; Park, Hyunjin	Classification of the glioma grading using radiomics analysis.	PeerJ	10.7717/peerj.5982	x	6	tumour classification	no				No			0
128	P128	journalArticle	2015	Artzi, Moran; Blumenthal, Deborah T.; Bokstein, Felix; Nadav, Guy; Liberman, Gilad; Aizenstein, Orna; Ben Bashat, Dafna	Classification of tumor area using combined DCE and DSC MRI in patients with glioblastoma.	Journal of neuro-oncology	10.1007/s11060-014-1639-3	2	121	segmentation	yes	Physics or Mathematics-based Methods	MRI	T1, Gd, FLAIR, Diffusion Tensor, Dynamic Susceptibility Contrast, Dynamic Contrast Enhancement	No	glioblastoma		19	19																						0.93
129	P129	journalArticle	2018	Perkuhn, Michael; Stavrinou, Pantelis; Thiele, Frank; Shakirin, Georgy; Mohan, Manoj; Garmpis, Dionysios; Kabbasch, Christoph; Borggrefe, Jan	Clinical Evaluation of a Multiparametric Deep Learning Model for Glioblastoma Segmentation Using Heterogeneous Magnetic Resonance Imaging Data From Clinical Routine.	Investigative radiology	10.1097/RLI.0000000000000484	11	53	segmentation	yes	deep learning method	MRI	T1, T2, Gd, FLAIR	Yes	gliomas	multi-centre	64	64									0.86, 0.78, null
130	P130	journalArticle	2015	Catani, Marco	Clinical neuroanatomy, five years on: Mini-geschwinds with fancy toys?	Cortex: A Journal Devoted to the Study of the Nervous System and Behavior	10.1016/j.cortex.2015.11.013	x	73	General overall survey	no				No			0
131	P131	journalArticle	2016	Fox, Michael D; Qian, Tianyi; Madsen, Joseph R; Wang, Danhong; Li, Meiling; Ge, Manling; Zuo, Huan-cong; Groppe, David M; Mehta, Ashesh D; Hong, Bo; Liu, Hesheng	Combining task-evoked and spontaneous activity to improve pre-operative brain mapping with fMRI.	NeuroImage	10.1016/j.neuroimage.2015.09.030	x	124	clinical analysis	no				No			0
132	P132	conferencePaper	2018	Bougacha, A.; Boughariou, J.; Ben Slima, M.; Ben Hamida, A.; Ben Mahfoudh, K.; Kammoun, O.; Mhiri, C.	Comparative study of supervised and unsupervised classification methods: application to automatic MRI glioma brain tumors segmentation	2018 4th International Conference on Advanced Technologies for Signal and Image Processing (ATSIP), 21-24 March 2018	10.1109/ATSIP.2018.8364463	x	4	General overall survey	no				No			0
133	P133	journalArticle	2017	Abualhaj, B.; Weng, G.; Ong, M.; Attarwala, A.A.; Molina, F.; Busing, K.; Glatting, G.	Comparison of five cluster validity indices performance in brain [18F]FET-PET image segmentation using k-means	Medical Physics	10.1002/mp.12025	1	44	not available					No			0
134	P134	journalArticle	2016	Sauwen, N.; Acou, M.; Van Cauter, S.; Sima, D. M.; Veraart, J.; Maes, F.; Himmelreich, U.; Achten, E.; Van Huffel, S.	Comparison of unsupervised classification methods for brain tumor segmentation using multi-parametric MRI.	NeuroImage. Clinical	10.1016/j.nicl.2016.09.021	x	12	General overall survey	no				No			0
135	P135	conferencePaper	2015	Kawa, Jacek; Rudzki, Marcin; Pietka, Ewa; Szwarc, Pawel	Computer aided diagnosis workstation for brain tumor assessment	22nd International Conference Mixed Design of Integrated Circuits and Systems, MIXDES 2015, June 25, 2015 - June 27, 2015	10.1109/MIXDES.2015.7208489	x	22	segmentation	yes	software-based or semi automatic segmentation methods	MRI	T1, Gd, FLAIR, Perfusion weighted	No	gliomas, metastases, meningiomas		60	60
136	P136	journalArticle	2018	Wei Chen; Boqiang Liu; Suting Peng; Jiawei Sun; Xu Qiao	Computer-Aided Grading of Gliomas Combining Automatic Segmentation and Radiomics	International Journal of Biomedical Imaging	10.1155/2018/2512037	x	x	segmentation	yes	deep learning method	MRI	T1, T2, Gd, FLAIR	Yes	gliomas	multi-centre	274	274					91.27, null, null									91.63, null, null	91.27, null, null
137	P137	journalArticle	2018	Chao Ma; Gongning Luo; Kuanquan Wang	Concatenated and Connected Random Forests with Multiscale Patch Driven Active Contour Model for Automated Brain Tumor Segmentation of MR Images	IEEE Transactions on Medical Imaging	10.1109/TMI.2018.2805821	8	37	segmentation	yes	Physics or Mathematics-based Methods	MRI	T1, T2, Gd, FLAIR	Yes	gliomas	multi-centre	243	243									0.89, 0.80, 0.72		0.90, 0.80, 0.66	0.85, 0.80, 0.82
138	P138	conferencePaper	2019	Chandra, S.; Vakalopoulou, M.; Fidon, L.; Battistella, E.; Estienne, T.; Sun, R.; Robert, C.; Deutsch, E.; Paragios, N.	Context Aware 3D CNNs for Brain Tumor Segmentation	Brainlesion: Glioma, Multiple Sclerosis, Stroke and Traumatic Brain Injuries. 4th International Workshop, BrainLes 2018, held in conjunction with MICCAI 2018, 16 Sept. 2018	10.1007/978-3-030-11726-9_27	x	4	segmentation	yes	deep learning method	MRI	T1, T2, Gd, FLAIR	Yes	gliomas	multi-centre	542		285	66	191					20.45375, 26.48868, 24.93432	0.82991, 0.73334, 0.61824
139	P139	conferencePaper	2016	Meier, R.; Knecht, U.; Wiest, R.; Reyes, M.	CRF-Based Brain Tumor Segmentation: Alleviating the Shrinking Bias	Brainlesion: Glioma, Multiple Sclerosis, Stroke and Traumatic Brain Injuries. Second International Workshop, BrainLes 2016, with the Challenges on BRATS, ISLES and mTOP 2016, held in conjunction with MICCAI 2016, 17 Oct. 2016	10.1007/978-3-319-55524-9_10	x	2	segmentation	yes	Physics or Mathematics-based Methods	MRI	T1, T2, Gd, FLAIR	Yes	gliomas	multi-centre	433		265	2	166						0.847, 0.647, 0.7
140	P140	journalArticle	2016	Goetz, Michael; Weber, Christian; Binczyk, Franciszek; Polanska, Joanna; Tarnawski, Rafal; Bobek-Billewicz, Barbara; Koethe, Ullrich; Kleesiek, Jens; Stieltjes, Bram; Maier-Hein, Klaus H.	DALSA: Domain Adaptation for Supervised Learning From Sparsely Annotated MR Images.	IEEE transactions on medical imaging	10.1109/TMI.2015.2463078	1	35	information learning for model training	no				No			0
141	P141	conferencePaper	2016	Pereira, S.; Pinto, A.; Alves, V.; Silva, C.A.	Deep convolutional neural networks for the segmentation of gliomas in multi-sequence MRI	Brainlesion: Glioma, Multiple Sclerosis, Stroke and Traumatic Brain Injuries. First International Workshop, Brainles 2015, held in conjunction with MICCAI 2015, 5 Oct. 2015	10.1007/978-3-319-30858-6_12	x	1	segmentation	yes	deep learning method	MRI	T1, T2, Gd, FLAIR	Yes	gliomas	multi-centre	327		274	53						15.83, 26.54, 6.99	0.78, 0.65, 0.75
142	P142	conferencePaper	2019	Kermi, A.; Mahmoudi, I.; Khadir, M.T.	Deep convolutional neural networks using U-net for automatic brain tumor segmentation in multimodal MRI volumes	Brainlesion: Glioma, Multiple Sclerosis, Stroke and Traumatic Brain Injuries. 4th International Workshop, BrainLes 2018, held in conjunction with MICCAI 2018, 16 Sept. 2018	10.1007/978-3-030-11726-9_4	x	4	segmentation	yes	deep learning method	MRI	T1, T2, Gd, FLAIR	Yes	gliomas	multi-centre	351		285	66						8.127, 9.84, 3.728	0.868, 0.805, 0.783		0.991, 0.997, 0.997	0.895, 0.807, 0.826
143	P143	conferencePaper	2019	Benson, Eze; Pound, Michael P.; French, Andrew P.; Jackson, Aaron S.; Pridmore, Tony P.	Deep hourglass for brain tumor segmentation	4th International MICCAI Brainlesion Workshop, BrainLes 2018 held in conjunction with the Medical Image Computing for Computer Assisted Intervention Conference, MICCAI 2018, September 16, 2018 - September 20, 2018	10.1007/978-3-030-11726-9_37	x	4	segmentation	yes	deep learning method	MRI	T1, T2, Gd, FLAIR	Yes	gliomas	multi-centre	542		285	66	191					13.54, 31.58, 47.48	0.79, 0.65, 0.62
144	P144	conferencePaper	2018	Chenjie Ge; Gu, I.Y.-H.; Jakola, A.S.; Jie Yang	Deep Learning and Multi-Sensor Fusion for Glioma Classification Using Multistream 2D Convolutional Networks	2018 40th Annual International Conference of the IEEE Engineering in Medicine and Biology Society (EMBC), 18-21 July 2018	10.1109/EMBC.2018.8513556	x	40	tumour classification	no				No			0
145	P145	conferencePaper	2018	Yuexiang Li; Linlin Shen	Deep Learning Based Multimodal Brain Tumor Diagnosis	Third International Workshop on Brainlesion, BrainLes 2017, held in Conjunction with MICCAI 2017, 14 Sept. 2017	10.1007/978-3-319-75238-9_13	x	3	segmentation	yes	deep learning method	MRI	T1, T2, Gd, FLAIR	Yes	gliomas	multi-centre	477		285	46	146						0.88, 0.71, 0.69
146	P146	conferencePaper	2017	Paul, J.S.; Plassard, A.J.; Landman, B.A.; Fabbri, D.	Deep learning for brain tumor classification	Medical Imaging 2017: Biomedical Applications in Molecular, Structural and Functional Imaging, 12-14 Feb. 2017	10.1117/12.2254195	x	x	not available	no				No			0
147	P147	conferencePaper	2019	Baid, U.; Talbar, S.; Rane, S.; Gupta, S.; Thakur, M.H.; Moiyadi, A.; Thakur, S.; Mahajan, A.	Deep Learning Radiomics Algorithm for Gliomas (DRAG) Model: A Novel Approach Using 3D UNET Based Deep Convolutional Neural Network for Predicting Survival in Gliomas	Brainlesion: Glioma, Multiple Sclerosis, Stroke and Traumatic Brain Injuries. 4th International Workshop, BrainLes 2018, held in conjunction with MICCAI 2018, 16 Sept. 2018	10.1007/978-3-030-11726-9_33	x	4	segmentation	yes	deep learning method	MRI	T1, T2, Gd, FLAIR	Yes	gliomas	multi-centre	542		285	66	191					17.2184, 14.5728, 9.0554	0.8474, 0.7687, 0.6677
148	P148	conferencePaper	2019	Suter, Y.; Jungo, A.; Rebsamen, M.; Knecht, U.; Herrmann, E.; Wiest, R.; Reyes, M.	Deep Learning Versus Classical Regression for Brain Tumor Patient Survival Prediction	Brainlesion: Glioma, Multiple Sclerosis, Stroke and Traumatic Brain Injuries. 4th International Workshop, BrainLes 2018, held in conjunction with MICCAI 2018, 16 Sept. 2018	10.1007/978-3-030-11726-9_38	x	4	clinical analysis	no				No			0
149	P149	conferencePaper	2016	Amiri, S.; Rekik, I.; Mahjoub, M.A.	Deep random forest-based learning transfer to SVM for brain tumor segmentation	2016 2nd International Conference on Advanced Technologies for Signal and Image Processing (ATSIP), 21-23 March 2016	10.1109/ATSIP.2016.7523095	x	2	segmentation	yes	deep learning method	MRI	FLAIR	No	gliomas		20	20									0.72, null, null
150	P150	conferencePaper	2016	Kamnitsas, Konstantinos; Ferrante, Enzo; Parisot, Sarah; Ledig, Christian; Nori, Aditya V.; Criminisi, Antonio; Rueckert, Daniel; Glocker, Ben	DeepMedic for brain tumor segmentation	2nd International Workshop on Brain Lesion, BrainLes 2016, with the challenges on Brain Tumor Segmentation BRATS, Ischemic Stroke Lesion Image Segmentation ISLES, and the Mild Traumatic Brain Injury Outcome Prediction mTOP held in conjunction with the International Conference on Medical Image Computing and Computer-Assisted Intervention, MICCAI 2016, October 17, 2016 - October 17, 2016	10.1007/978-3-319-55524-9_14	x	2	segmentation	yes	deep learning method	MRI	T1, T2, Gd, FLAIR	Yes	gliomas	multi-centre	465		274		191						0.896, 0.763, 0.724			0.922, 0.754, 0.763		0.876, 0.824, 0.725
151	P151	conferencePaper	2018	Polly, F.P.; Shil, S.K.; Hossain, M.A.; Ayman, A.; Jang, Y.M.	Detection and classification of HGG and LGG brain tumor using machine learning	2018 International Conference on Information Networking (ICOIN), 10-12 Jan. 2018	10.1109/ICOIN.2018.8343231	x	x	Tumour detection and identification	no				No			0
152	P152	journalArticle	2017	Abbasi, S.; Tajeripour, F.	Detection of brain tumor in 3D MRI images using local binary patterns and histogram orientation gradient	Neurocomputing	10.1016/j.neucom.2016.09.051	x	219	segmentation	yes	Physics or Mathematics-based Methods	MRI	T1, T2, Gd, FLAIR	Yes	gliomas	multi-centre	80	80						0.733, 0.635, 0.647			0.8377, 0.759, 0.761
153	P153	journalArticle	2019	Woo, Peter Y. M.; Ho, Jason M. K.; Tse, Teresa P. K.; Lam, Sandy W.; Mak, Calvin H. K.; Chan, Danny T. M.; Lee, Michael W. Y.; Wong, Sui-To; Chan, Kwong-Yau; Poon, Wai-Sang	Determining a cut-off residual tumor volume threshold for patients with newly diagnosed glioblastoma treated with temozolomide chemoradiotherapy: A multicenter cohort study.	Journal of clinical neuroscience : official journal of the Neurosurgical Society of Australasia	10.1016/j.jocn.2019.01.022	x	63	clinical analysis	no				No			0
154	P154	conferencePaper	2018	de los Reyes, A.M.; Buemi, M.E.; Noriega Aleman, M.; Suarez, C.	Development of a graphic interface for the three-dimensional semiautomatic glioblastoma segmentation based on magnetic resonance images	2018 Argentine Congress of Computer Science and Research Development (CACIDI), 28-30 Nov. 2018	10.1109/CACIDI.2018.8584357	x	x	segmentation	yes	software-based or semi automatic segmentation methods	MRI	T1, T2, Gd, FLAIR	Yes	gliomas	multi-centre	10	10									0.886, null, null
155	P155	journalArticle	2019	Fathallah-Shaykh, Hassan M.; DeAtkine, Andrew; Coffee, Elizabeth; Khayat, Elias; Bag, Asim K.; Han, Xiaosi; Warren, Paula Province; Bredel, Markus; Fiveash, John; Markert, James; Bouaynaya, Nidhal; Nabors, Louis B.	Diagnosing growth in low-grade gliomas with and without longitudinal volume measurements: A retrospective observational study.	PLoS medicine	10.1371/journal.pmed.1002810	5	16	clinical analysis	no				No			0
156	P156	journalArticle	2016	Steed, Tyler C.; Treiber, Jeffrey M.; Patel, Kunal; Ramakrishnan, Valya; Merk, Alexander; Smith, Amanda R.; Carter, Bob S.; Dale, Anders M.; Chow, Lionel M. L.; Chen, Clark C.	Differential localization of glioblastoma subtype: implications on glioblastoma pathogenesis.	Oncotarget	10.18632/oncotarget.8551	18	7	clinical analysis	no				No			0
157	P157	conferencePaper	2018	Moreno Lopez, M.; Ventura, J.	Dilated Convolutions for Brain Tumor Segmentation in MRI Scans	Third International Workshop on Brainlesion, BrainLes 2017, held in Conjunction with MICCAI 2017, 14 Sept. 2017	10.1007/978-3-319-75238-9_22	x	3	segmentation	yes	deep learning method	MRI	T1, T2, Gd, FLAIR	Yes	gliomas	multi-centre	476		285		191					42.79, 53.10, 87.91	0.6908, 0.6174, 0.5188
158	P158	journalArticle	2015	Nguyen, Dan; O'Connor, Daniel; Yu, Victoria Y.; Ruan, Dan; Cao, Minsong; Low, Daniel A.; Sheng, Ke	Dose domain regularization of MLC leaf patterns for highly complex IMRT plans.	Medical physics	10.1118/1.4915286	4	42	clinical analysis	no				No			0
159	P159	journalArticle	2016	Karunamuni, Roshan; Bartsch, Hauke; White, Nathan S.; Moiseenko, Vitali; Carmona, Ruben; Marshall, Deborah C.; Seibert, Tyler M.; McDonald, Carrie R.; Farid, Nikdokht; Krishnan, Anithapriya; Kuperman, Joshua; Mell, Loren; Brewer, James B.; Dale, Anders M.; Hattangadi-Gluth, Jona A.	Dose-Dependent Cortical Thinning After Partial Brain Irradiation in High-Grade Glioma.	International journal of radiation oncology, biology, physics	10.1016/j.ijrobp.2015.10.026	2	94	clinical analysis	no				No			0
160	P160	journalArticle	2019	Sun, Jiawei; Chen, Wei; Peng, Suting; Liu, Boqiang	DRRNet: Dense Residual Refine Networks for Automatic Brain Tumor Segmentation.	Journal of medical systems	10.1007/s10916-019-1358-6	7	43	segmentation	yes	deep learning method	MRI	T1, T2, Gd, FLAIR	Yes	gliomas	multi-centre	384		274		110						0.84, 0.72, 0.62	0.82, 0.77, 0.60		0.89, 0.73, 0.69
161	P161	journalArticle	2017	Timmons, Joshua J.; Lok, Edwin; San, Pyay; Bui, Kevin; Wong, Eric T.	End-to-end workflow for finite element analysis of tumor treating fields in glioblastomas.	Physics in medicine and biology	10.1088/1361-6560/aa87f3	21	62	clinical analysis	no				No			0
162	P162	conferencePaper	2019	Kori, A.; Soni, M.; Pranjal, B.; Khened, M.; Alex, V.; Krishnamurthi, G.	Ensemble of Fully Convolutional Neural Network for Brain Tumor Segmentation from Magnetic Resonance Images	Brainlesion: Glioma, Multiple Sclerosis, Stroke and Traumatic Brain Injuries. 4th International Workshop, BrainLes 2018, held in conjunction with MICCAI 2018, 16 Sept. 2018	10.1007/978-3-030-11726-9_43	x	4	segmentation	yes	deep learning method	MRI	T1, T2, Gd, FLAIR	Yes	gliomas	multi-centre	542		285	66	191						0.83, 0.72, 0.69
163	P163	conferencePaper	2019	McKinley, R.; Meier, R.; Wiest, R.	Ensembles of densely-connected CNNs with label-uncertainty for brain tumor segmentation	Brainlesion: Glioma, Multiple Sclerosis, Stroke and Traumatic Brain Injuries. 4th International Workshop, BrainLes 2018, held in conjunction with MICCAI 2018, 16 Sept. 2018	10.1007/978-3-030-11726-9_40	x	4	segmentation	yes	deep learning method	MRI	T1, T2, Gd, FLAIR	Yes	gliomas	multi-centre	542		285	66	191					5.51, 5.53, 3.48	0.8859, 0.7992, 0.7318
164	P164	conferencePaper	2018	Kamnitsas, K.; Bai, W.; Ferrante, E.; McDonagh, S.; Sinclair, M.; Pawlowski, N.; Rajchl, M.; Lee, M.; Kainz, B.; Rueckert, D.; Glocker, B.	Ensembles of multiple models and architectures for robust brain tumour segmentation	Third International Workshop on Brainlesion, BrainLes 2017, held in Conjunction with MICCAI 2017, 14 Sept. 2017	10.1007/978-3-319-75238-9_38	x	3	segmentation	yes	deep learning method	MRI	T1, T2, Gd, FLAIR	Yes	gliomas	multi-centre	477		285	46	146					5.01, 23.1, 36.0	0.886, 0.785, 0.729
165	P165	conferencePaper	2015	Dongjin Kwon; Ke Zeng; Bilello, M.; Davatzikos, C.	Estimating patient specific templates for pre-operative and follow-up brain tumor registration	Medical Image Computing and Computer-Assisted Intervention - MICCAI 2015. 18th International Conference, 5-9 Oct. 2015	10.1007/978-3-319-24571-3_27	x	18	information learning for model training	no				No			0
166	P166	journalArticle	2015	Halle, Bo; Thisgaard, Helge; Hvidsten, Svend; Dam, Johan H.; Aaberg-Jessen, Charlotte; Thykjaer, Anne S.; Hoilund-Carlsen, Poul F.; Schulz, Mette K.; Andersen, Claus; Kristensen, Bjarne W.	Estimation of Tumor Volumes by 11C-MeAIB and 18F-FDG PET in an Orthotopic Glioblastoma Rat Model.	Journal of nuclear medicine : official publication, Society of Nuclear Medicine	10.2967/jnumed.115.162511	10	56	clinical analysis	no				No			0
167	P167	conferencePaper	2018	Korfiatis, P.; Kline, T.L.; Erickson, B.J.	Evaluation of a deep learning architecture for MR imaging prediction of ATRX in glioma patients	Medical Imaging 2018: Computer-Aided Diagnosis, 12-15 Feb. 2018	10.1117/12.2293538	x	x	clinical analysis	no				No			0
168	P168	journalArticle	2017	Le Rhun, Emilie; Duhamel, Marie; Wisztorski, Maxence; Gimeno, Jean-Pascal; Zairi, Fahed; Escande, Fabienne; Reyns, Nicolas; Kobeissy, Firas; Maurage, Claude-Alain; Salzet, Michel; Fournier, Isabelle	Evaluation of non-supervised MALDI mass spectrometry imaging combined with microproteomics for glioma grade III classification.	Biochimica et biophysica acta. Proteins and proteomics	10.1016/j.bbapap.2016.11.012	7		tumour classification	no				No			0
169	P169	journalArticle	2015	Amelot, A.; Stretton, E.; Delingette, H.; Ayache, N.; Froelich, S.; Mandonnet, E.	Expert-validated CSF segmentation of MNI atlas enhances accuracy of virtual glioma growth patterns.	Journal of neuro-oncology	10.1007/s11060-014-1645-5	2	121	clinical analysis	no				No			0
170	P170	journalArticle	2017	Crowe, Emily M; Alderson, William; Rossiter, Jonathan; Kent, Christopher	Expertise affects inter-observer agreement at peripheral locations within a brain tumor.	Frontiers in Psychology	10.3389/fpsyg.2017.01628	x	8	clinical analysis	no				No			0
171	P171	journalArticle	2016	Cordier, N.; Delingette, H.; Le, M.; Ayache, N.	Extended modality propagation: image synthesis of pathological cases	IEEE Transactions on Medical Imaging	10.1109/TMI.2016.2589760	12	35	Image preprocessing	no				No			0
172	P172	conferencePaper	2019	Albiol, A.; Albiol, A.; Albiol, F.	Extending 2D deep learning architectures to 3D image segmentation problems	Brainlesion: Glioma, Multiple Sclerosis, Stroke and Traumatic Brain Injuries. 4th International Workshop, BrainLes 2018, held in conjunction with MICCAI 2018, 16 Sept. 2018	10.1007/978-3-030-11726-9_7	x	4	segmentation	yes	deep learning method	MRI	T1, T2, Gd, FLAIR	Yes	gliomas	multi-centre	542		285	66	191						0.850, 0.740, 0.723
173	P173	journalArticle	2019	Vidotto, Marco; De Momi, Elena; Gazzara, Michele; Mattos, Leonardo S.; Ferrigno, Giancarlo; Moccia, Sara	FCNN-based axon segmentation for convection-enhanced delivery optimization.	International journal of computer assisted radiology and surgery	10.1007/s11548-018-01911-z	3	14	clinical analysis	no				No			0
174	P174	journalArticle	2019	Lewis, Martin A.; Ganeshan, Balaji; Barnes, Anna; Bisdas, Sotirios; Jaunmuktane, Zane; Brandner, Sebastian; Endozo, Raymond; Groves, Ashley; Thust, Stefanie C.	Filtration-histogram based magnetic resonance texture analysis (MRTA) for glioma IDH and 1p19q genotyping.	European journal of radiology	10.1016/j.ejrad.2019.02.014	x	113	clinical analysis	no				No			0
175	P175	journalArticle	2018	Beigi, Manijeh; Safari, Mojtaba; Ameri, Ahmad; Moghadam, Mohsen Shojaee; Arbabi, Azim; Tabatabaeefar, Morteza; SalighehRad, Hamidreza	Findings of DTI-p maps in comparison with T2/T2-FLAIR to assess postoperative hyper-signal abnormal regions in patients with glioblastoma.	Cancer imaging : the official publication of the International Cancer Imaging Society	10.1186/s40644-018-0166-4	1	18	segmentation	yes	software-based or semi automatic segmentation methods	MRI	T2, FLAIR, Diffusion Tensor	No	glioblastoma		25	25									0.92, null, null
176	P176	journalArticle	2019	Yaping Wu; Huihui Hao; Jie Li; Weiguo Wu; Yusong Lin; Meiyun Wang	Four-Sequence Maximum Entropy Discrimination Algorithm for Glioma Grading	IEEE Access	10.1109/ACCESS.2019.2910849	x	7	tumour classification	no				No			0
177	P177	journalArticle	2019	Laukamp, Kai Roman; Thiele, Frank; Shakirin, Georgy; Zopfs, David; Faymonville, Andrea; Timmer, Marco; Maintz, David; Perkuhn, Michael; Borggrefe, Jan	Fully automated detection and segmentation of meningiomas using deep learning on routine multiparametric MRI.	European radiology	10.1007/s00330-018-5595-8	1	29	segmentation	yes	deep learning method	MRI	T1, T2, Gd, FLAIR	Yes	meningiomas	multi-centre	305		249		56						0.81, 0.78, null
178	P178	journalArticle	2016	Porz, Nicole; Habegger, Simon; Meier, Raphael; Verma, Rajeev; Jilch, Astrid; Fichtner, Jens; Knecht, Urspeter; Radina, Christian; Schucht, Philippe; Beck, Jurgen; Raabe, Andreas; Slotboom, Johannes; Reyes, Mauricio; Wiest, Roland	Fully Automated Enhanced Tumor Compartmentalization: Man vs. Machine Reloaded.	PloS one	10.1371/journal.pone.0165302	11	11	segmentation	yes	software-based or semi automatic segmentation methods	MRI	T1, T2, Gd, FLAIR	Yes	glioblastoma	single centre	19	19									0.68, null, null	0.76, null, null		0.76, null, null										0.8, null, null
179	P179	conferencePaper	2016	Prados, F.; Cardoso, M.J.; Cawley, N.; Kanber, B.; Ciccarelli, O.; Gandini Wheeler-Kingshott, C.A.M.; Ourselin, S.	Fully automated patch-based image restoration: application to pathology inpainting	Brainlesion: Glioma, Multiple Sclerosis, Stroke and Traumatic Brain Injuries. Second International Workshop, BrainLes 2016, with the Challenges on BRATS, ISLES and mTOP 2016, held in conjunction with MICCAI 2016, 17 Oct. 2016	10.1007/978-3-319-55524-9_1	x	2	Image preprocessing	no				No			0
180	P180	journalArticle	2018	Naceur, Mostefa Ben; Saouli, Rachida; Akil, Mohamed; Kachouri, Rostom	Fully Automatic Brain Tumor Segmentation using End-To-End Incremental Deep Neural Networks in MRI images.	Computer methods and programs in biomedicine	10.1016/j.cmpb.2018.09.007	x	166	segmentation	yes	deep learning method	MRI	T1, T2, Gd, FLAIR	Yes	gliomas	multi-centre	285		285							14.62, 17.40, 12.94	0.89, 0.76, 0.81		0.74, 0.77, 0.78	0.82, 0.82, 0.69
181	P181	journalArticle	2015	Rios Velazquez, Emmanuel; Meier, Raphael; Dunn, William D. Jr; Alexander, Brian; Wiest, Roland; Bauer, Stefan; Gutman, David A.; Reyes, Mauricio; Aerts, Hugo J. W. L.	Fully automatic GBM segmentation in the TCGA-GBM dataset: Prognosis and correlation with VASARI features.	Scientific reports	10.1038/srep16822	x	5	segmentation	yes	software-based or semi automatic segmentation methods	MRI	T1, T2, Gd, FLAIR	Yes	gliomas	multi-centre	109	109																						0.77, null, 0.79
182	P182	conferencePaper	2016	Chang, P.D.	Fully Convolutional Deep Residual Neural Networks for Brain Tumor Segmentation	Brainlesion: Glioma, Multiple Sclerosis, Stroke and Traumatic Brain Injuries. Second International Workshop, BrainLes 2016, with the Challenges on BRATS, ISLES and mTOP 2016, held in conjunction with MICCAI 2016, 17 Oct. 2016	10.1007/978-3-319-55524-9_11	x	2	segmentation	yes	deep learning method	MRI	T1, T2, Gd, FLAIR	Yes	gliomas	multi-centre	424		339	85						8.0, 10.0, 5.9	0.89, 0.83, 0.78
183	P183	journalArticle	2018	Selvapandian, A.; Manivannan, K.	Fusion based Glioma brain tumor detection and segmentation using ANFIS classification	Computer Methods and Programs in Biomedicine	10.1016/j.cmpb.2018.09.006	x	166	segmentation	yes	Physics or Mathematics-based Methods	MRI	T1, T2, Gd, FLAIR	Yes	gliomas	multi-centre	65		30	35			null, 0.964, null						null, 0.951, null	null, 0.962, null
184	P184	journalArticle	2015	Xu, Andy Yuanguang; Bhatnagar, Jagdish; Bednarz, Greg; Niranjan, Ajay; Kondziolka, Douglas; Flickinger, John; Lunsford, L. Dade; Huq, M. Saiful	Gamma Knife radiosurgery with CT image-based dose calculation.	Journal of applied clinical medical physics	10.1120/jacmp.v16i6.5530	6	16	clinical analysis	no				No			0
185	P185	conferencePaper	2018	Fidon, Lucas; Li, Wenqi; Garcia-Peraza-Herrera, Luis C.; Ekanayake, Jinendra; Kitchen, Neil; Ourselin, Sebastien; Vercauteren, Tom	Generalised wasserstein dice score for imbalanced multi-class segmentation using holistic convolutional networks	3rd International Workshop on Brainlesion, BrainLes 2017 Held in Conjunction with Medical Image Computing for Computer Assisted Intervention , MICCAI 2017, September 14, 2017 - September 14, 2017	10.1007/978-3-319-75238-9_6	x	x	segmentation	yes	deep learning method	MRI	T1, T2, Gd, FLAIR	Yes	gliomas	multi-centre	274		220	27	27						0.89, 0.73, 0.74
186	P186	journalArticle	2018	Torres Hoyos, F.; Navarro, R. Baena; Vergara Villadiego, J.; Guerrero-Martelo, M.	Geometrical study of astrocytomas through fractals and scaling analysis.	Applied radiation and isotopes : including data, instrumentation and methods for use in agriculture, industry and medicine	10.1016/j.apradiso.2018.05.020	x	141	clinical analysis	no				No			0
187	P187	conferencePaper	2018	Shboul, Z.A.; Vidyaratne, L.; Alam, M.; Iftekharuddin, K.M.	Glioblastoma and survival prediction	Third International Workshop on Brainlesion, BrainLes 2017, held in Conjunction with MICCAI 2017, 14 Sept. 2017	10.1007/978-3-319-75238-9_31	x	3	clinical analysis	no				No			0
188	P188	journalArticle	2016	Fyllingen, Even Hovig; Stensjoen, Anne Line; Berntsen, Erik Magnus; Solheim, Ole; Reinertsen, Ingerid	Glioblastoma Segmentation: Comparison of Three Different Software Packages.	PloS one	10.1371/journal.pone.0164891	10	11	segmentation	yes	software-based or semi automatic segmentation methods	MRI	Gd	No	gliomas		18	18								null, 4.3, null	null, 0.93, null,
189	P189	journalArticle	2017	Perez-Beteta, Julian; Martinez-Gonzalez, Alicia; Molina, David; Amo-Salas, Mariano; Luque, Belen; Arregui, Elena; Calvo, Manuel; Borras, Jose M.; Lopez, Carlos; Claramonte, Marta; Barcia, Juan A.; Iglesias, Lidia; Avecillas, Josue; Albillo, David; Navarro, Miguel; Villanueva, Jose M.; Paniagua, Juan C.; Martino, Juan; Velasquez, Carlos; Asenjo, Beatriz; Benavides, Manuel; Herruzo, Ismael; Delgado…	Glioblastoma: does the pre-treatment geometry matter? A postcontrast T1 MRI-based study.	European radiology	10.1007/s00330-016-4453-9	3	27	clinical analysis	no				No			0
190	P190	journalArticle	2017	Lahmiri, S.	Glioma detection based on multi-fractal features of segmented brain MRI by particle swarm optimization techniques	Biomedical Signal Processing and Control	10.1016/j.bspc.2016.07.008	x	31	Tumour detection and identification	no				No			0
191	P191	journalArticle	2019	Gupta, N.; Bhatele, P.; Khanna, P.	Glioma detection on brain MRIs using texture and morphological features with ensemble learning	Biomedical Signal Processing and Control	10.1016/j.bspc.2018.06.003	x	47	tumour classification	no				No			0
192	P192	journalArticle	2019	Gupta, Manu; Rajagopalan, Venkateswaran; Rao, B. V. V. S. N. Prabhakar	Glioma grade classification using wavelet transform-local binary pattern based statistical texture features and geometric measures extracted from MRI	Journal of Experimental and Theoretical Artificial Intelligence	10.1080/0952813X.2018.1518997	1	31	tumour classification	no				No			0
193	P193	conferencePaper	2017	Fangyan Ye; Jian Pu; Jun Wang; Yuxin Li; Hongyuan Zha	Glioma grading based on 3D multimodal convolutional neural network and privileged learning	2017 IEEE International Conference on Bioinformatics and Biomedicine (BIBM), 13-16 Nov. 2017	10.1109/BIBM.2017.8217751	x	x	tumour classification	no				No			0
194	P194	conferencePaper	2016	Reza, S.M.S.; Iftekharuddin, K.M.	Glioma grading using cell nuclei morphologic features in digital pathology images	Medical Imaging 2016: Computer-Aided Diagnosis, 28 Feb.-2 March 2016	10.1117/12.2217559	x	x	tumour classification	no				No			0
195	P195	journalArticle	2019	Reza, Syed M. S.; Samad, Manar D.; Shboul, Zeina A.; Jones, Karra A.; Iftekharuddin, Khan M.	Glioma grading using structural magnetic resonance imaging and molecular data.	Journal of medical imaging (Bellingham, Wash.)	10.1117/1.JMI.6.2.024501	2	6	tumour classification	no				No			0
196	P196	conferencePaper	2018	Gupta, N.; Mishra, S.; Khanna, P.	Glioma identification from brain MRI using superpixels and FCM clustering	2018 Conference on Information and Communication Technology (CICT), 26-28 Oct. 2018	10.1109/INFOCOMTECH.2018.8722405	x	x	segmentation	yes	Physics or Mathematics-based Methods	MRI	T2	No	astrocytoma, ependymoma, oligodendroglioma, glioblastoma		220	220						null, 0.91, null		null, 12.57, null	null, 0.93, null														null, 0.09, null
197	P197	conferencePaper	2019	Islam, M.; Jose, V.J.M.; Hongliang Ren	Glioma Prognosis: Segmentation of the Tumor and Survival Prediction Using Shape, Geometric and Clinical Information	Brainlesion: Glioma, Multiple Sclerosis, Stroke and Traumatic Brain Injuries. 4th International Workshop, BrainLes 2018, held in conjunction with MICCAI 2018, 16 Sept. 2018	10.1007/978-3-030-11726-9_13	x	4	segmentation	yes	deep learning method	MRI	T1, T2, Gd, FLAIR	Yes	gliomas	multi-centre	542		285	66	191					7.15, 8.0024, 4.594	0.87315, 0.77044, 0.7022
198	P198	conferencePaper	2019	Gates, E.; Pauloski, J.G.; Schellingerhout, D.; Fuentes, D.	Glioma segmentation and a simple accurate model for overall survival prediction	Brainlesion: Glioma, Multiple Sclerosis, Stroke and Traumatic Brain Injuries. 4th International Workshop, BrainLes 2018, held in conjunction with MICCAI 2018, 16 Sept. 2018	10.1007/978-3-030-11726-9_42	x	4	segmentation	yes	deep learning method	MRI	T1, T2, Gd, FLAIR	Yes	gliomas	multi-centre	351		285	66						14.415, 20.01745, 14.52297	0.8055, 0.6852, 0.6783		0.98703, 0.99619, 0.99611	0.81374, 0.68018, 0.72923
199	P199	journalArticle	2018	Qingneng Li; Zhifan Gao; Qiuyu Wang; Jun Xia; Heye Zhang; Huailing Zhang; Huafeng Liu; Shuo Li	Glioma segmentation with a unified algorithm in multimodal MRI images	IEEE Access	10.1109/ACCESS.2018.2807698	x	6	segmentation	yes	Physics or Mathematics-based Methods	MRI	T2, FLAIR	No	gliomas		401		210		191						0.86, null, null	0.90, null, null		0.84, null, null
200	P200	conferencePaper	2019	Lachinov, D.; Vasiliev, E.; Turlapov, V.	Glioma segmentation with cascaded unet	Brainlesion: Glioma, Multiple Sclerosis, Stroke and Traumatic Brain Injuries. 4th International Workshop, BrainLes 2018, held in conjunction with MICCAI 2018, 16 Sept. 2018	10.1007/978-3-030-11726-9_17	x	4	segmentation	yes	deep learning method	MRI	T1, T2, Gd, FLAIR	Yes	gliomas	multi-centre	544		285	67	192						0.878, 0.795, 0.720
201	P201	conferencePaper	2018	Yonekura, A.; Kawanaka, H.; Surya Prasath, V.B.; Aronow, B.J.; Tsuruoka, S.	Glioma Subtypes Clustering Method using Histopathological Image Analysis	2018 Joint 7th International Conference on Informatics, Electronics & Vision (ICIEV) and 2018 2nd International Conference on Imaging, Vision & Pattern Recognition (icIVPR), 25-29 June 2018	10.1109/ICIEV.2018.8641031	x	7	tumour classification	no				No			0
202	P202	journalArticle	2018	Sasikanth, S.; Suresh Kumar, S.	Glioma tumor detection in brain MRI image using ANFIS-based normalized graph cut approach	International Journal of Imaging Systems and Technology	10.1002/ima.22257	1	28	Tumour detection and identification	no				No			0
203	P203	conferencePaper	2016	Bakas, S.; Ke Zeng; Sotiras, A.; Rathore, S.; Akbari, H.; Gaonkar, B.; Rozycki, M.; Pati, S.; Davatzikos, C.	GLISTRboost: combining multimodal MRI segmentation, registration, and biophysical tumor growth modeling with gradient boosting machines for glioma segmentation	Brainlesion: Glioma, Multiple Sclerosis, Stroke and Traumatic Brain Injuries. First International Workshop, Brainles 2015, held in conjunction with MICCAI 2015, 5 Oct. 2015	10.1007/978-3-319-30858-6_13	x	1	segmentation	yes	Physics or Mathematics-based Methods	MRI	T1, T2, Gd, FLAIR	Yes	gliomas	multi-centre	186	186									0.884, 0.774, 0.682
204	P204	conferencePaper	2019	Puch, S.; Sanchez, I.; Hernandez, A.; Piella, G.; Prckovska, V.	Global Planar Convolutions for Improved Context Aggregation in Brain Tumor Segmentation	Brainlesion: Glioma, Multiple Sclerosis, Stroke and Traumatic Brain Injuries. 4th International Workshop, BrainLes 2018, held in conjunction with MICCAI 2018, 16 Sept. 2018	10.1007/978-3-030-11726-9_35	x	4	segmentation	yes	deep learning method	MRI	T1, T2, Gd, FLAIR	Yes	gliomas	multi-centre	542		285	66	191					9.676, 8.123, 6.872	0.856, 0.754, 0.694
205	P205	journalArticle	2018	Yaping Wu; Bo Liu; Weiguo Wu; Yusong Lin; Cong Yang; Meiyun Wang	Grading glioma by radiomics with feature selection based on mutual information	Journal of Ambient Intelligence and Humanized Computing	10.1007/s12652-018-0883-3	5	9	tumour classification	no				No			0
206	P206	journalArticle	2018	Pinto, A.; Pereira, S.; Rasteiro, D.; Silva, C.A.	Hierarchical brain tumour segmentation using extremely randomized trees	Pattern Recognition	10.1016/j.patcog.2018.05.006	x	82	segmentation	yes	Physics or Mathematics-based Methods	MRI	T1, T2, Gd, FLAIR	Yes	gliomas	multi-centre	65	65									0.85, 0.78, 0.75	0.88, 0.86, 0.71		0.84, 0.73, 0.80
207	P207	conferencePaper	2019	Xiaobin Hu; Hongwei Li; Yu Zhao; Chao Dong; Menze, B.H.; Piraud, M.	Hierarchical multi-class segmentation of glioma images using networks with multi-level activation function	Brainlesion: Glioma, Multiple Sclerosis, Stroke and Traumatic Brain Injuries. 4th International Workshop, BrainLes 2018, held in conjunction with MICCAI 2018, 16 Sept. 2018	10.1007/978-3-030-11726-9_11	x	4	segmentation	yes	deep learning method	MRI	T1, T2, Gd, FLAIR	Yes	gliomas	multi-centre	542		285	66	191					10.84, 9.98, 5.50	0.8568, 0.7690, 0.7195		0.9871, 0.9959, 0.9974	0.9391, 0.7874, 0.7411
208	P208	journalArticle	2015	Sauwen, N.; Sima, D.M.; Van Cauter, S.; Veraart, J.; Leemans, A.; Maes, F.; Himmelreich, U.; Van Huffel, S.	Hierarchical non-negative matrix factorization to characterize brain tumor heterogeneity using multi-parametric MRI	NMR in Biomedicine	10.1002/nbm.3413	12	28	segmentation	yes	Physics or Mathematics-based Methods	MRI	cMRI, perfusion weighted MRI, diffusion kurtosis MRI, T2, Gd, FLAIR	No	gliomas		24	24									0.83, 0.85, 0.78
209	P209	conferencePaper	2018	Mzoughi, H.; Njeh, I.; Ben Slima, M.; Ben Hamida, A.	Histogram equalization-based techniques for contrast enhancement of MRI brain Glioma tumor images: Comparative study	2018 4th International Conference on Advanced Technologies for Signal and Image Processing (ATSIP), 21-24 March 2018	10.1109/ATSIP.2018.8364471	x	4	Image preprocessing	no				No			0
210	P210	conferencePaper	2019	Yufan Zhou; Zheshuo Li; Hong Zhu; Changyou Chen; Gao, M.; Kai Xu; Jinhui Xu	Holistic Brain Tumor Screening and Classification Based on DenseNet and Recurrent Neural Network	Brainlesion: Glioma, Multiple Sclerosis, Stroke and Traumatic Brain Injuries. 4th International Workshop, BrainLes 2018 Held in Conjunction with MICCAI 2018, 16 Sept. 2018	10.1007/978-3-030-11723-8_21	x	4	tumour classification	no				No			0
211	P211	journalArticle	2018	Gupta, N.; Bhatele, P.; Khanna, P.	Identification of Gliomas from brain MRI through adaptive segmentation and run length of centralized patterns	Journal of Computational Science	10.1016/j.jocs.2017.02.009	x	25	Tumour detection and identification	no				No			0
212	P212	journalArticle	2016	Caverzasi, Eduardo; Hervey-Jumper, Shawn L.; Jordan, Kesshi M.; Lobach, Iryna V.; Li, Jing; Panara, Valentina; Racine, Caroline A.; Sankaranarayanan, Vanitha; Amirbekian, Bagrat; Papinutto, Nico; Berger, Mitchel S.; Henry, Roland G.	Identifying preoperative language tracts and predicting postoperative functional recovery using HARDI q-ball fiber tractography in patients with gliomas.	Journal of neurosurgery	10.3171/2015.6.JNS142203	1	125	clinical analysis	no				No			0
213	P213	journalArticle	2019	Vamvakas, A.; Williams, S. C.; Theodorou, K.; Kapsalaki, E.; Fountas, K.; Kappas, C.; Vassiou, K.; Tsougos, I.	Imaging biomarker analysis of advanced multiparametric MRI for glioma grading.	Physica medica : PM : an international journal devoted to the applications of physics to medicine and biology : official journal of the Italian Association of Biomedical Physics (AIFB)	10.1016/j.ejmp.2019.03.014	x	60	tumour classification	no				No			0
214	P214	journalArticle	2016	Piper, Rory J.; Mikhael, Shadia; Wardlaw, Joanna M.; Laidlaw, David H.; Whittle, Ian R.; Bastin, Mark E.	Imaging signatures of meningioma and low-grade glioma: a diffusion tensor, magnetization transfer and quantitative longitudinal relaxation time MRI study.	Magnetic resonance imaging	10.1016/j.mri.2015.12.006	4	34	clinical analysis	no				No			0
215	P215	conferencePaper	2015	Linmin Pei; Reza, S.M.S.; Iftekharuddin, K.M.	Improved brain tumor growth prediction and segmentation in longitudinal brain MRI	2015 IEEE International Conference on Bioinformatics and Biomedicine (BIBM), 9-12 Nov. 2015	10.1109/BIBM.2015.7359719	x	x	segmentation	yes	Physics or Mathematics-based Methods	MRI	T1, T2, Gd, FLAIR	Yes	gliomas	multi-centre	20	20									0.3315, 0.0109, 0.3119
216	P216	conferencePaper	2016	Randhawa, R.S.; Modi, A.; Jain, P.; Warier, P.	Improving Boundary Classification for Brain Tumor Segmentation and Longitudinal Disease Progression	Brainlesion: Glioma, Multiple Sclerosis, Stroke and Traumatic Brain Injuries. Second International Workshop, BrainLes 2016, with the Challenges on BRATS, ISLES and mTOP 2016, held in conjunction with MICCAI 2016, 17 Oct. 2016	10.1007/978-3-319-55524-9_7	x	x	segmentation	yes	deep learning method	MRI	T1, T2, Gd, FLAIR	Yes	gliomas	multi-centre	270		243		27						0.87, 0.75, 0.71
217	P217	journalArticle	2019	Cahall, Daniel E.; Rasool, Ghulam; Bouaynaya, Nidhal C.; Fathallah-Shaykh, Hassan M.	Inception Modules Enhance Brain Tumor Segmentation.	Frontiers in computational neuroscience	10.3389/fncom.2019.00044	x	13	segmentation	yes	deep learning method	MRI	T1, T2, Gd, FLAIR	Yes	gliomas	multi-centre	285	285									0.925, 0.951, 0.948
218	P218	journalArticle	2015	Kristo, Gert; Raemaekers, Mathijs; Rutten, Geert-Jan; de Gelder, Beatrice; Ramsey, Nick F	Inter-hemispheric language functional reorganization in low-grade glioma patients after tumour surgery.	Cortex: A Journal Devoted to the Study of the Nervous System and Behavior	10.1016/j.cortex.2014.11.002	x	64	clinical analysis	no				No			0
219	P219	journalArticle	2019	Visser, M.; Muller, D. M. J.; van Duijn, R. J. M.; Smits, M.; Verburg, N.; Hendriks, E. J.; Nabuurs, R. J. A.; Bot, J. C. J.; Eijgelaar, R. S.; Witte, M.; van Herk, M. B.; Barkhof, F.; de Witt Hamer, P. C.; de Munck, J. C.	Inter-rater agreement in glioma segmentations on longitudinal MRI.	NeuroImage. Clinical	10.1016/j.nicl.2019.101727	x	22	clinical analysis	no				No			0
220	P220	journalArticle	2017	Li, Ying; Liu, Gang; Lou, Xin; Chen, Zhiye; Ma, Lin	Intra-individual comparison of different gadolinium-based contrast agents in the quantitative evaluation of C6 glioma with dynamic contrast-enhanced magnetic resonance imaging.	Science China. Life sciences	10.1007/s11427-016-0386-2	1	60	clinical analysis	no				No			0
221	P221	journalArticle	2017	Bo, Hans Kristian; Solheim, Ole; Jakola, Asgeir Store; Kvistad, Kjell-Arne; Reinertsen, Ingerid; Berntsen, Erik Magnus	Intra-rater variability in low-grade glioma segmentation.	Journal of neuro-oncology	10.1007/s11060-016-2312-9	2	131	clinical analysis	no				No			0
222	P222	journalArticle	2015	Steed, T. C.; Treiber, J. M.; Patel, K. S.; Taich, Z.; White, N. S.; Treiber, M. L.; Farid, N.; Carter, B. S.; Dale, A. M.; Chen, C. C.	Iterative probabilistic voxel labeling: automated segmentation for analysis of The Cancer Imaging Archive glioblastoma images.	AJNR. American journal of neuroradiology	10.3174/ajnr.A4171	4	36	segmentation	yes	Physics or Mathematics-based Methods	MRI	T1, T2, Gd, FLAIR	Yes	gliomas	multi-centre	45	45									0.812, null, 0.905
223	P223	conferencePaper	2017	Mansoor, A.; Ien Li; Packer, R.J.; Avery, R.A.; Linguraru, M.G.	Joint deep shape and appearance learning: application to optic pathway glioma segmentation	Medical Imaging 2017: Computer-Aided Diagnosis, 13-16 Feb. 2017	10.1117/12.2255580	x	x	segmentation	yes	deep learning method	MRI	T1, T2, FLAIR	No	gliomas		20	20								6.94, null, null	0.77, null, null
224	P224	conferencePaper	2019	Chenhong Zhou; Shengcong Chen; Changxing Ding; Dacheng Tao	Learning Contextual and Attentive Information for Brain Tumor Segmentation	Brainlesion: Glioma, Multiple Sclerosis, Stroke and Traumatic Brain Injuries. 4th International Workshop, BrainLes 2018, held in conjunction with MICCAI 2018, 16 Sept. 2018	10.1007/978-3-030-11726-9_44	x	4	segmentation	yes	deep learning method	MRI	T1, T2, Gd, FLAIR	Yes	gliomas	multi-centre	542		285	66	191					5.4681, 6.8773, 2.9366	0.8842, 0.7960, 0.7775
225	P225	conferencePaper	2019	Mok, T.C.W.; Chung, A.C.S.	Learning Data Augmentation for Brain Tumor Segmentation with Coarse-to-Fine Generative Adversarial Networks	Brainlesion: Glioma, Multiple Sclerosis, Stroke and Traumatic Brain Injuries. 4th International Workshop, BrainLes 2018 Held in Conjunction with MICCAI 2018, 16 Sept. 2018	10.1007/978-3-030-11723-8_7	x	4	segmentation	yes	deep learning method	MRI	T1, T2, Gd, FLAIR	Yes	gliomas	multi-centre	384		234	40	110						0.84, 0.63, 0.57			0.84, 0.57, 0.54		0.87, 0.82, 0.65
226	P226	journalArticle	2019	Maudsley, Andrew A.	Lesion segmentation for MR spectroscopic imaging using the convolution difference method.	Magnetic resonance in medicine	10.1002/mrm.27500	3	81	segmentation	yes	Physics or Mathematics-based Methods	MRI	T2, Gd	No	astrocytoma, glioma, oligoastrocytoma, glioblastoma,		11	11									0.99, null, null
227	P227	conferencePaper	2016	Le Folgoc, L.; Nori, A.V.; Ancha, S.; Criminisi, A.	Lifted Auto-Context Forests for Brain Tumour Segmentation	Brainlesion: Glioma, Multiple Sclerosis, Stroke and Traumatic Brain Injuries. Second International Workshop, BrainLes 2016, with the Challenges on BRATS, ISLES and mTOP 2016, held in conjunction with MICCAI 2016, 17 Oct. 2016	10.1007/978-3-319-55524-9_17	x	2	segmentation	yes	Physics or Mathematics-based Methods	MRI	T1, T2, Gd, FLAIR	Yes	gliomas	multi-centre	70		70								0.84, 0.72, 0.71
228	P228	journalArticle	2017	Grabner, Gunther; Kiesel, Barbara; Wohrer, Adelheid; Millesi, Matthias; Wurzer, Aygul; God, Sabine; Mallouhi, Ammar; Knosp, Engelbert; Marosi, Christine; Trattnig, Siegfried; Wolfsberger, Stefan; Preusser, Matthias; Widhalm, Georg	Local image variance of 7 Tesla SWI is a new technique for preoperative characterization of diffusely infiltrating gliomas: correlation with tumour grade and IDH1 mutational status.	European radiology	10.1007/s00330-016-4451-y	4	27	clinical analysis	no				No			0
229	P229	journalArticle	2018	Szilagyi, L.; Iclanzan, D.; Kapas, Z.; Szabo, Z.; Gyorfi, A.; Lefkovits, L.	Low and high grade glioma segmentation in multispectral brain MRI data	Acta Universitatis Sapientiae, Informatica	10.2478/ausi-2018-0007	1	10	segmentation	yes	Physics or Mathematics-based Methods	MRI	T1, T2, Gd, FLAIR	Yes	gliomas	multi-centre	274	274									0.92, null, null
230	P230	journalArticle	2017	Zeju Li; Yuanyuan Wang; Jinhua Yu; Zhifeng Shi; Yi Guo; Liang Chen; Ying Mao	Low-grade glioma segmentation based on CNN with fully connected CRF	Journal of Healthcare Engineering	10.1155/2017/9283480	x	x	segmentation	yes	deep learning method	MRI	FLAIR	No	gliomas		160		59		101						0.8504, null, null	0.8561, null, null		0.8447, null, null
231	P231	conferencePaper	2017	Chato, L.; Latifi, S.	Machine Learning and Deep Learning Techniques to Predict Overall Survival of Brain Tumor Patients using MRI Images	2017 IEEE 17th International Conference on Bioinformatics and Bioengineering (BIBE), 23-25 Oct. 2017	10.1109/BIBE.2017.00-86	x	17	clinical analysis	no				No			0
232	P232	journalArticle	2018	Bonte, S.; Goethals, I.; Van Holen, R.	Machine learning based brain tumour segmentation on limited data using local texture and abnormality	Computers in Biology and Medicine	10.1016/j.compbiomed.2018.05.005	x	98	segmentation	yes	Physics or Mathematics-based Methods	MRI	T1, T2, Gd, FLAIR	Yes	gliomas	multi-centre	572		30	542							0.762, 0.69, 0.704
233	P233	journalArticle	2015	Ranjith, G.; Parvathy, R.; Vikas, V.; Chandrasekharan, Kesavadas; Nair, Suresh	Machine learning methods for the classification of gliomas: Initial results using features extracted from MR spectroscopy.	The neuroradiology journal	10.1177/1971400915576637	2	28	tumour classification	no				No			0
234	P234	conferencePaper	2019	Jeong, J.J.; Bing Ji; Yang Lei; Liya Wang; Tian Liu; Ali, A.; Curran, W.J.; Hui Mao; Xiaofeng Yang	Machine-learning based classification of glioblastoma using dynamic susceptibility enhanced MR image	Medical Imaging 2019: Biomedical Applications in Molecular, Structural, and Functional Imaging, 16-21 Feb. 2019	10.1117/12.2512557	x	x	tumour classification	no				No			0
235	P235	journalArticle	2015	Guang Yang; Raschke, F.; Barrick, T.R.; Howe, F.A.	Manifold Learning in MR spectroscopy using nonlinear dimensionality reduction and unsupervised clustering	Magnetic Resonance in Medicine	10.1002/mrm.25447	3	74	tumour classification	no				No			0
236	P236	journalArticle	2017	Tiwari, Vivek; An, Zhongxu; Ganji, Sandeep K.; Baxter, Jeannie; Patel, Toral R.; Pan, Edward; Mickey, Bruce E.; Maher, Elizabeth A.; Pinho, Marco C.; Choi, Changho	Measurement of glycine in healthy and tumorous brain by triple-refocusing MRS at 3 T in vivo.	NMR in biomedicine	10.1002/nbm.3747	9	30	clinical analysis	no				No			0
237	P237	journalArticle	2016	Sreenivasan, Sanjeev A.; Madhugiri, Venkatesh S.; Sasidharan, Gopalakrishnan M.; Kumar, Roopesh V. R.	Measuring glioma volumes: A comparison of linear measurement based formulae with the manual image segmentation technique.	Journal of cancer research and therapeutics	10.4103/0973-1482.153999	1	12	segmentation	yes	Physics or Mathematics-based Methods	MRI	Gd, T2	No	gliomas		44	44																						null, null, 0.877
238	P238	journalArticle	2016	Hsu, William; El-Saden, Suzie; Taira, Ricky K.	Medical Imaging Informatics.	Advances in experimental medicine and biology	10.1007/978-981-10-1503-8_8	x	x	General overall survey	no				No			0
239	P239	journalArticle	2016	Juhling, Frank; Kretzmer, Helene; Bernhart, Stephan H.; Otto, Christian; Stadler, Peter F.; Hoffmann, Steve	metilene: fast and sensitive calling of differentially methylated regions from bisulfite sequencing data.	Genome research	10.1101/gr.196394.115	2	26	clinical analysis	no				No			0
240	P240	journalArticle	2018	Pajtler, Kristian W; Wen, Ji; Sill, Martin; Lin, Tong; Orisme, Wilda; Tang, Bo; Hubner, Jens-Martin; Ramaswamy, Vijay; Jia, Sujuan; Dalton, James D; Haupfear, Kelly; Rogers, Hazel A; Punchihewa, Chandanamali; Lee, Ryan; Easton, John; Wu, Gang; Ritzmann, Timothy A; Chapman, Rebecca; Chavez, Lukas; Boop, Fredrick A; Klimo, Paul; Sabin, Noah D; Ogg, Robert; Mack, Stephen C; Freibaum, Brian D; Kim, H…	Molecular heterogeneity and CXorf67 alterations in posterior fossa group A (PFA) ependymomas.	Acta Neuropathologica	10.1007/s00401-018-1877-0	2	136	clinical analysis	no				No			0
241	P241	journalArticle	2016	Yang, Guang; Jones, Timothy L.; Howe, Franklyn A.; Barrick, Thomas R.	Morphometric model for discrimination between glioblastoma multiforme and solitary metastasis using three-dimensional shape analysis.	Magnetic resonance in medicine	10.1002/mrm.25845	6	75	tumour classification	no				No			0
242	P242	journalArticle	2018	Mohan, G.; Subashini, M.M.	MRI based medical image analysis: survey on brain tumor grade classification	Biomedical Signal Processing and Control	10.1016/j.bspc.2017.07.007	x	39	General overall survey	no				No			0
243	P243	conferencePaper	2018	Soltaninejad, M.; Lei Zhang; Lambrou, T.; Guang Yang; Allinson, N.; Xujiong Ye	MRI Brain Tumor Segmentation and Patient Survival Prediction Using Random Forests and Fully Convolutional Networks	Third International Workshop on Brainlesion, BrainLes 2017, held in Conjunction with MICCAI 2017, 14 Sept. 2017	10.1007/978-3-319-75238-9_18	x	3	segmentation	yes	deep learning method	MRI	T2, Gd, FLAIR	No	gliomas		487		295	46	146					6.12, 28.72, 23.55	0.85, 0.69, 0.67
244	P244	conferencePaper	2018	Ali, Hiba Amin Mohammed; Ahmed, Mohamed A. A.; Hussein, Eltahir Mohamed	MRI Brain Tumour Segmentation Based on Multimodal Clustering and Level-set Method	2018 International Conference on Computer, Control, Electrical, and Electronics Engineering, ICCCEEE 2018, August 12, 2018 - August 14, 2018	10.1109/ICCCEEE.2018.8515811	x	x	segmentation	yes	Physics or Mathematics-based Methods	MRI	T1, T2, Gd, FLAIR	Yes	gliomas	multi-centre	30	30									null, null, 0.89583
245	P245	conferencePaper	2017	Saleh, Sura Riyadh; Al-Bakry, Abbas M.	MRI images classification based on software agent	2017 Annual Conference on New Trends in Information and Communications Technology Applications, NTICT 2017, March 7, 2017 - March 9, 2017	10.1109/NTICT.2017.7976135	x	x	Tumour detection and identification	no				No			0
246	P246	conferencePaper	2018	Lele Chen; Yue Wu; D'Souza, A.M.; Abidin, A.Z.; Wismuller, A.; Chenliang Xu	MRI tumor segmentation with densely connected 3D CNN	Medical Imaging 2018: Image Processing, 11-13 Feb. 2018	10.1117/12.2293394	x	x	segmentation	yes	deep learning method	MRI	T1, T2, Gd, FLAIR	Yes	gliomas	multi-centre	210		168		42						0.72, 0.83, 0.81
247	P247	conferencePaper	2016	Praveen, G.B.; Agrawal, A.	Multi stage classification and segmentation of brain tumor	2016 3rd International Conference on Computing for Sustainable Global Development (INDIACom), 16-18 March 2016	https://ieeexplore.ieee.org/document/7724543	x	3	tumour classification	no				No			0
248	P248	journalArticle	2019	Sultan, H.H.; Salem, N.M.; Al-Atabany, W.	Multi-Classification of Brain Tumor Images Using Deep Neural Network	IEEE Access	10.1109/ACCESS.2019.2919122	x	7	tumour classification	no				No			0
249	P249	conferencePaper	2019	Sheller, M.J.; Reina, G.A.; Edwards, B.; Martin, J.; Bakas, S.	Multi-institutional Deep Learning Modeling Without Sharing Patient Data: A Feasibility Study on Brain Tumor Segmentation	Brainlesion: Glioma, Multiple Sclerosis, Stroke and Traumatic Brain Injuries. 4th International Workshop, BrainLes 2018 Held in Conjunction with MICCAI 2018, 16 Sept. 2018	10.1007/978-3-030-11723-8_9	x	4	information learning for model training	no				No			0
250	P250	conferencePaper	2016	Vaidhya, K.; Thirunavukkarasu, S.; Alex, V.; Krishnamurthi, G.	Multi-modal brain tumor segmentation using stacked denoising autoencoders	Brainlesion: Glioma, Multiple Sclerosis, Stroke and Traumatic Brain Injuries. First International Workshop, Brainles 2015, held in conjunction with MICCAI 2015, 5 Oct. 2015	10.1007/978-3-319-30858-6_16	x	1	segmentation	yes	deep learning method	MRI	T1, T2, Gd, FLAIR	Yes	gliomas	multi-centre	66		35	21	10						0.81, 0.68, 0.64		0.84, 0.71, 0.53	0.79, 0.66, 0.74
251	P251	conferencePaper	2018	Islam, M.; Hongliang Ren	Multi-modal pixelnet for brain tumor segmentation	Third International Workshop on Brainlesion, BrainLes 2017, held in Conjunction with MICCAI 2017, 14 Sept. 2017	10.1007/978-3-319-75238-9_26	x	3	segmentation	yes	deep learning method	MRI	T1, T2, Gd, FLAIR	Yes	gliomas	multi-centre	477		285	46	146					11.961, 30.116, 57.456	0.858, 0.704, 0.619
252	P252	journalArticle	2015	Fathi Kazerooni, Anahita; Mohseni, Meysam; Rezaei, Sahar; Bakhshandehpour, Gholamreza; Saligheh Rad, Hamidreza	Multi-parametric (ADC/PWI/T2-w) image fusion approach for accurate semi-automatic segmentation of tumorous regions in glioblastoma multiforme.	Magma (New York, N.Y.)	10.1007/s10334-014-0442-7	1	28	segmentation	yes	Physics or Mathematics-based Methods	MRI	T2, Perfusion weighted, Diffusion Weighted	No	gliomas		13	13									0.9, 0.92, 0.84, pathogenic: 0.89		0.94, 0.98, 0.83, pathogenic: 0.89	0.87, 0.8, 0.87, pathogenic: 0.9
253	P253	conferencePaper	2019	Banerjee, S.; Mitra, S.; Shankar, B.U.	Multi-planar Spatial-ConvNet for Segmentation and Survival Prediction in Brain Cancer	Brainlesion: Glioma, Multiple Sclerosis, Stroke and Traumatic Brain Injuries. 4th International Workshop, BrainLes 2018, held in conjunction with MICCAI 2018, 16 Sept. 2018	10.1007/978-3-030-11726-9_9	x	4	segmentation	yes	deep learning method	MRI	T1, T2, Gd, FLAIR	Yes	gliomas	multi-centre	351		285	66						4.90, 6.59, 4.29	0.88, 0.80, 0.77		1.0, 1.0, 1.0	0.86, 0.79, 0.84
254	P254	conferencePaper	2019	Yanwu Xu; Mingming Gong; Huan Fu; Dacheng Tao; Kun Zhang; Batmanghelich, K.	Multi-scale Masked 3-D U-Net for Brain Tumor Segmentation	Brainlesion: Glioma, Multiple Sclerosis, Stroke and Traumatic Brain Injuries. 4th International Workshop, BrainLes 2018, held in conjunction with MICCAI 2018, 16 Sept. 2018	10.1007/978-3-030-11726-9_20	x	4	segmentation	yes	deep learning method	MRI	T1, T2, Gd, FLAIR	Yes	gliomas	multi-centre	542		285	66	191					9.523, 7.186, 4.799	0.871, 0.779, 0.769
255	P255	conferencePaper	2017	Latif, G.; Butt, M.M.; Khan, A.H.; Butt, O.; Awang Iskandar, D.N.F.	Multiclass brain Glioma tumor classification using block-based 3D Wavelet features of MR images	2017 4th International Conference on Electrical and Electronic Engineering (ICEEE), 8-10 April 2017	10.1109/ICEEE2.2017.7935845	x	4	tumour classification	no				No			0
256	P256	journalArticle	2019	Wang, Yu; Li, Changsheng; Zhu, Ting; Zhang, Jingyang	Multimodal brain tumor image segmentation using WRN-PPNet.	Computerized medical imaging and graphics : the official journal of the Computerized Medical Imaging Society	10.1016/j.compmedimag.2019.04.001	x	75	segmentation	yes	deep learning method	MRI	T1, T2, Gd, FLAIR	Yes	gliomas	multi-centre	60		50	10							0.94, null, null	0.97, null, null		0.92, null, null
257	P257	conferencePaper	2018	Rodriguez Colmeiro, R.G.; Verrastro, C.A.; Grosges, T.	Multimodal Brain Tumor Segmentation Using 3D Convolutional Networks	Third International Workshop on Brainlesion, BrainLes 2017, held in Conjunction with MICCAI 2017, 14 Sept. 2017	10.1007/978-3-319-75238-9_20	x	3	segmentation	yes	deep learning method	MRI	T1, T2, Gd, FLAIR	Yes	gliomas	multi-centre	542		285	66	191					11.34, 30.66, 56.4	0.82, 0.67, 0.60
258	P258	conferencePaper	2019	Rui Hua; Quan Huo; Yaozong Gao; Yu Sun; Feng Shi	Multimodal Brain Tumor Segmentation Using Cascaded V-Nets	Brainlesion: Glioma, Multiple Sclerosis, Stroke and Traumatic Brain Injuries. 4th International Workshop, BrainLes 2018, held in conjunction with MICCAI 2018, 16 Sept. 2018	10.1007/978-3-030-11726-9_5	x	4	segmentation	yes	deep learning method	MRI	T1, T2, Gd, FLAIR	Yes	gliomas	multi-centre	542		285	66	191					7.0514, 6.7262, 3.9217	0.8761, 0.7953, 0.7364
259	P259	conferencePaper	2018	Phophalia, A.; Maji, P.	Multimodal Brain Tumor Segmentation Using Ensemble of Forest Method	Third International Workshop on Brainlesion, BrainLes 2017, held in Conjunction with MICCAI 2017, 14 Sept. 2017	10.1007/978-3-319-75238-9_14	x	x	segmentation	yes	Physics or Mathematics-based Methods	MRI	T1, T2, Gd, FLAIR	Yes	gliomas	multi-centre	542		285	66	191					21.17, 40.06, 69.12	0.63, 0.41, 0.42
260	P260	journalArticle	2016	Zhang, Fang; Hong, WenMing; Guo, Yan; Guo, QianYing; Hu, XiaoPeng	Multimodal Neuronavigation in Microsurgery Resection of BrainStem Tumors.	The Journal of craniofacial surgery	10.1097/SCS.0000000000003123	8	27	not available	no				No			0
261	P261	conferencePaper	2019	Cong Liu; Weixin Si; Yinling Qian; Xiangyun Liao; Qiong Wang; Yong Guo; Pheng-Ann Heng	Multipath Densely Connected Convolutional Neural Network for Brain Tumor Segmentation	Brainlesion: Glioma, Multiple Sclerosis, Stroke and Traumatic Brain Injuries. 4th International Workshop, BrainLes 2018 Held in Conjunction with MICCAI 2018, 16 Sept. 2018	10.1007/978-3-030-11723-8_8	x	4	segmentation	yes	deep learning method	MRI	T1, T2, Gd, FLAIR	Yes	gliomas	multi-centre	331		228	57	46					6.161, 10.355, 6.016	0.889, 0.756, 0.705
262	P262	conferencePaper	2019	Woo-Sup Han; Il Song Han	Neuromorphic Neural Network for Multimodal Brain Image Segmentation and Overall Survival Analysis	Brainlesion: Glioma, Multiple Sclerosis, Stroke and Traumatic Brain Injuries. 4th International Workshop, BrainLes 2018, held in conjunction with MICCAI 2018, 16 Sept. 2018	10.1007/978-3-030-11726-9_16	x	4	segmentation	yes	deep learning method	MRI	T1, T2, Gd, FLAIR	Yes	gliomas	multi-centre	264		161	53	50		71
263	P263	journalArticle	2018	Nakajima, Riho; Yordanova, Yordanka N; Duffau, Hugues; Herbet, Guillaume	Neuropsychological evidence for the crucial role of the right arcuate fasciculus in the face-based mentalizing network: A disconnection analysis.	Neuropsychologia	10.1016/j.neuropsychologia.2018.01.024	x	115	clinical analysis	no				No			0
264	P264	journalArticle	2017	Gargiulo, P.; Arnadottir, I.; Gislason, M.; Edmunds, K.; Olafsson, I.	New Directions in 3D Medical Modeling: 3D-Printing Anatomy and Functions in Neurosurgical Planning	Journal of Healthcare Engineering	10.1155/2017/1439643	x	x	clinical analysis	no				No			0
265	P265	conferencePaper	2019	Isensee, F.; Kickingereder, P.; Wick, W.; Bendszus, M.; Maier-Hein, K.H.	No New-Net [Brainlesion: Glioma, Multiple Sclerosis, Stroke and Traumatic Brain Injuries]	Brainlesion: Glioma, Multiple Sclerosis, Stroke and Traumatic Brain Injuries. 4th International Workshop, BrainLes 2018, held in conjunction with MICCAI 2018, 16 Sept. 2018	10.1007/978-3-030-11726-9_21	x	4	segmentation	yes	deep learning method	MRI	T1, T2, Gd, FLAIR	Yes	gliomas	multi-centre	542		285	66	191					6.03, 5.08, 2.90	0.8781, 0.8062, 0.7788
266	P266	journalArticle	2015	Min Lu; Xiaojie Zhang; Mingyu Zhang; Hongyan Chen; Weibei Dou; Shaowu Li; Jianping Dai	Non-model segmentation of brain glioma tissues with the combination of DWI and fMRI signals	Bio-Medical Materials and Engineering	10.3233/BME-151429	x	26	segmentation	yes	Physics or Mathematics-based Methods	MRI	Diffusion Weighted, BOLD fMRI	No	gliomas		10	10								9.80, 6.60, null																				2.02, 1.89, null	0.825, 0.836, null
267	P267	conferencePaper	2017	Mote, S.R.; Baid, U.R.; Talbar, S.N.	Non-negative matrix factorization and self-organizing map for brain tumor segmentation	2017 International Conference on Wireless Communications, Signal Processing and Networking (WiSPNET), 22-24 March 2017	10.1109/WiSPNET.2017.8299940	x	x	segmentation	yes	Physics or Mathematics-based Methods	MRI	T1, T2, Gd, FLAIR	Yes	gliomas	multi-centre	55	55									0.79, 0.72, null
268	P268	journalArticle	2018	Khawaldeh, S.; Pervaiz, U.; Rafiq, A.; Alkhawaldeh, R.S.	Noninvasive Grading of Glioma Tumor Using Magnetic Resonance Imaging with Convolutional Neural Networks	Applied Sciences	10.3390/app8010027	1	8	tumour classification	no				No			0
269	P269	journalArticle	2017	Yu, Jinhua; Shi, Zhifeng; Lian, Yuxi; Li, Zeju; Liu, Tongtong; Gao, Yuan; Wang, Yuanyuan; Chen, Liang; Mao, Ying	Noninvasive IDH1 mutation estimation based on a quantitative radiomics approach for grade II glioma.	European radiology	10.1007/s00330-016-4653-3	8	27	clinical analysis	no				No			0
270	P270	conferencePaper	2017	Baid, U.; Talbar, S.; Talbar, S.N.	Novel approach for brain tumor segmentation with non negative matrix factorization	2017 International Conference on Innovations in Electronics, Signal Processing and Communication (IESC), 6-7 April 2017	10.1109/IESPC.2017.8071873	x	x	segmentation	yes	Physics or Mathematics-based Methods	MRI	T2, FLAIR	No	gliomas		80	80								4.7, 5.35, null	0.81, 0.77, null		0.97, 0.96, null	0.87, 0.85, null
271	P271	journalArticle	2018	Sengupta, Anirban; Agarwal, Sumeet; Gupta, Pradeep Kumar; Ahlawat, Sunita; Patir, Rana; Gupta, Rakesh Kumar; Singh, Anup	On differentiation between vasogenic edema and non-enhancing tumor in high-grade glioma patients using a support vector machine classifier based upon pre and post-surgery MRI images.	European journal of radiology	10.1016/j.ejrad.2018.07.018	x	106	clinical analysis	no				No			0
272	P272	journalArticle	2015	Tustison, Nicholas J.; Shrinidhi, K. L.; Wintermark, Max; Durst, Christopher R.; Kandel, Benjamin M.; Gee, James C.; Grossman, Murray C.; Avants, Brian B.	Optimal Symmetric Multimodal Templates and Concatenated Random Forests for Supervised Brain Tumor Segmentation (Simplified) with ANTsR.	Neuroinformatics	10.1007/s12021-014-9245-2	2	13	segmentation	yes	Physics or Mathematics-based Methods	MRI	T1, T2, Gd, FLAIR	Yes	gliomas	multi-centre	30	30									0.87, 0.78, 0.74	0.85, 0.74, 0.69		0.89, 0.88, 0.83
273	P273	conferencePaper	2018	Ali, M.B.; Hamad, R.A.; Ahmed, M.	Optimizing Convolutional Neural Networks for Brain Tumor Segmentation in MRI Images	2018 International Conference on Computer, Control, Electrical, and Electronics Engineering (ICCCEEE), 12-14 Aug. 2018	10.1109/ICCCEEE.2018.8515826	x	x	segmentation	yes	deep learning method	MRI	T1, T2, Gd, FLAIR	Yes	gliomas	multi-centre	210		210								0.88, 0.8, 0.81
274	P274	journalArticle	2019	Shaver, Madeleine M.; Kohanteb, Paul A.; Chiou, Catherine; Bardis, Michelle D.; Chantaduly, Chanon; Bota, Daniela; Filippi, Christopher G.; Weinberg, Brent; Grinband, Jack; Chow, Daniel S.; Chang, Peter D.	Optimizing Neuro-Oncology Imaging: A Review of Deep Learning Approaches for Glioma Imaging.	Cancers	10.3390/cancers11060829	6	11	General overall survey	no				No			0
275	P275	conferencePaper	2016	Meier, R.; Karamitsou, V.; Habegger, S.; Wiest, R.; Reyes, M.	Parameter learning for CRF-based tissue segmentation of brain tumors	Brainlesion: Glioma, Multiple Sclerosis, Stroke and Traumatic Brain Injuries. First International Workshop, Brainles 2015, held in conjunction with MICCAI 2015, 5 Oct. 2015	10.1007/978-3-319-30858-6_14	x	1	segmentation	yes	Physics or Mathematics-based Methods	MRI	T1, T2, Gd, FLAIR	Yes	gliomas	multi-centre	172	172									0.83, 0.69, 0.63
276	P276	conferencePaper	2019	Xu Han; Bakas, S.; Kwitt, R.; Aylward, S.; Akbari, H.; Bilello, M.; Davatzikos, C.; Niethammer, M.	Patient-Specific Registration of Pre-operative and Post-recurrence Brain Tumor MRI Scans	Brainlesion: Glioma, Multiple Sclerosis, Stroke and Traumatic Brain Injuries. 4th International Workshop, BrainLes 2018 Held in Conjunction with MICCAI 2018, 16 Sept. 2018	10.1007/978-3-030-11723-8_10	x	4	Image preprocessing	no				No			0
277	P277	journalArticle	2017	Le, M.; Delingette, H.; Kalpathy-Cramer, J.; Gerstner, E.R.; Batchelor, T.; Unkelbach, J.; Ayache, N.	Personalized radiotherapy planning based on a computational tumor growth model	IEEE Transactions on Medical Imaging	10.1109/TMI.2016.2626443	3	36	surgical planning	no				No			0
278	P278	conferencePaper	2015	Szilagyi, T.; Brady, M.; Berenyi, E.	Phase congruency map driven brain tumour segmentation	Medical Imaging 2015: Image Processing, 21 Feb. 2015	10.1117/12.2082630	x	x	segmentation	yes	Physics or Mathematics-based Methods	MRI	T1, T2, Gd, FLAIR	Yes	gliomas	multi-centre	80	80									null, 0.98, null
279	P279	conferencePaper	2018	McKinley, R.; Jungo, A.; Wiest, R.; Reyes, M.	Pooling-Free Fully Convolutional Networks with Dense Skip Connections for Semantic Segmentation, with Application to Brain Tumor Segmentation	Third International Workshop on Brainlesion, BrainLes 2017, held in Conjunction with MICCAI 2017, 14 Sept. 2017	10.1007/978-3-319-75238-9_15	x	3	segmentation	yes	deep learning method	MRI	T1, T2, Gd, FLAIR	Yes	gliomas	multi-centre	542		285	66	191					7.39, 28.32, 32.16	0.8579, 0.7087, 0.7098
280	P280	journalArticle	2017	Gandia, Peggy; Jaudet, Cyril; Everaert, Hendrik; Heemskerk, Johannes; Vanbinst, Anne Marie; de Mey, Johan; Duerinck, Johnny; Neyns, Bart; de Ridder, Mark; Chatelut, Etienne; Concordet, Didier	Population Pharmacokinetic Approach Applied to Positron Emission Tomography: Computed Tomography for Tumor Tissue Identification in Patients with Glioma.	Clinical pharmacokinetics	10.1007/s40262-016-0490-4	8	56	Tumour detection and identification	no				No			0
281	P281	journalArticle	2015	Raybaud, Charles; Ramaswamy, Vijay; Taylor, Michael D.; Laughlin, Suzanne	Posterior fossa tumors in children: developmental anatomy and diagnostic imaging.	Child's nervous system : ChNS : official journal of the International Society for Pediatric Neurosurgery	10.1007/s00381-015-2834-z	10	31	clinical analysis	no				No			0
282	P282	journalArticle	2018	Lucas, John T. Jr; Knapp, Brendan J.; Uh, Jinsoo; Hua, Chia-Ho; Merchant, Thomas E.; Hwang, Scott N.; Patay, Zoltan; Broniscer, Alberto	Posttreatment DSC-MRI is Predictive of Early Treatment Failure in Children with Supratentorial High-Grade Glioma Treated with Erlotinib.	Clinical neuroradiology	10.1007/s00062-017-0580-1	3	28	clinical analysis	no				No			0
283	P283	conferencePaper	2017	Poornachandra, S.; Naveena, C.	Pre-processing of MR Images for Efficient Quantitative Image Analysis Using Deep Learning Techniques	2017 International Conference on Recent Advances in Electronics and Communication Technology (ICRAECT)), 16-17 March 2017	10.1109/ICRAECT.2017.43	x	x	Image preprocessing	no				No			0
284	P284	journalArticle	2017	Akkus, Zeynettin; Ali, Issa; Sedlar, Jiri; Agrawal, Jay P.; Parney, Ian F.; Giannini, Caterina; Erickson, Bradley J.	Predicting Deletion of Chromosomal Arms 1p/19q in Low-Grade Gliomas from MR Images Using Machine Intelligence.	Journal of digital imaging	10.1007/s10278-017-9984-3	4	30	clinical analysis	no				No			0
285	P285	journalArticle	2015	Hormuth, D.A., II; Weis, J.A.; Barnes, S.L.; Miga, M.I.; Rericha, E.C.; Quaranta, V.; Yankeelov, T.E.	Predicting in vivo glioma growth with the reaction diffusion equation constrained by quantitative magnetic resonance imaging data	Physical Biology	10.1088/1478-3975/12/4/046006	4	12	clinical analysis	no				No			0
286	P286	journalArticle	2016	Cui, Yi; Tha, Khin Khin; Terasaka, Shunsuke; Yamaguchi, Shigeru; Wang, Jeff; Kudo, Kohsuke; Xing, Lei; Shirato, Hiroki; Li, Ruijiang	Prognostic Imaging Biomarkers in Glioblastoma: Development and Independent Validation on the Basis of Multiregion and Quantitative Analysis of MR Images.	Radiology	10.1148/radiol.2015150358	2	278	clinical analysis	no				No			0
287	P287	journalArticle	2017	Segtnan, Eivind Antonsen; Grupe, Peter; Jarden, Jens Ole; Gerke, Oke; Ivanidze, Jana; Christlieb, Sofie Baek; Constantinescu, Caius; Pedersen, John Erling; Houshmand, Sina; Hess, Soren; Zarei, Mojtaba; Gjedde, Albert; Alavi, Abass; Hoilund-Carlsen, Poul F.	Prognostic Implications of Total Hemispheric Glucose Metabolism Ratio in Cerebrocerebellar Diaschisis.	Journal of nuclear medicine : official publication, Society of Nuclear Medicine	10.2967/jnumed.116.180398	5	58	clinical analysis	no				No			0
288	P288	journalArticle	2017	Huber, Thomas; Alber, Georgina; Bette, Stefanie; Kaesmacher, Johannes; Boeckh-Behrens, Tobias; Gempt, Jens; Ringel, Florian; Specht, Hanno M.; Meyer, Bernhard; Zimmer, Claus; Wiestler, Benedikt; Kirschke, Jan S.	Progressive disease in glioblastoma: Benefits and limitations of semi-automated volumetry.	PloS one	10.1371/journal.pone.0173112	2	12	clinical analysis	no				No			0
289	P289	journalArticle	2018	Pileggi, Giampaolo; Speier, Christoph; Sharp, Gregory C.; Izquierdo Garcia, David; Catana, Ciprian; Pursley, Jennifer; Amato, Francesco; Seco, Joao; Spadea, Maria Francesca	Proton range shift analysis on brain pseudo-CT generated from T1 and T2 MR.	Acta oncologica (Stockholm, Sweden)	10.1080/0284186X.2018.1477257	11	57	clinical analysis	no				No			0
290	P290	journalArticle	2016	Zhang, Jian; Yu, Hengyong; Qian, Xiaohua; Liu, Keqin; Tan, Hua; Yang, Tielin; Wang, Maode; Li, King Chuen; Chan, Michael D.; Debinski, Waldemar; Paulsson, Anna; Wang, Ge; Zhou, Xiaobo	Pseudo progression identification of glioblastoma with dictionary learning.	Computers in biology and medicine	10.1016/j.compbiomed.2016.03.027	x	73	clinical analysis	no				No			0
291	P291	journalArticle	2017	Kaur, T.; Saini, B.S.; Gupta, S.	Quantitative metric for MR brain tumour grade classification using sample space density measure of analytic intrinsic mode function representation	IET Image Processing	10.1049/iet-ipr.2016.1103	8	11	tumour classification	no				No			0
292	P292	journalArticle	2018	Beig, Niha; Patel, Jay; Prasanna, Prateek; Hill, Virginia; Gupta, Amit; Correa, Ramon; Bera, Kaustav; Singh, Salendra; Partovi, Sasan; Varadan, Vinay; Ahluwalia, Manmeet; Madabhushi, Anant; Tiwari, Pallavi	Radiogenomic analysis of hypoxia pathway is predictive of overall survival in Glioblastoma.	Scientific reports	10.1038/s41598-017-18310-0	1	8	clinical analysis	no				No			0
293	P293	journalArticle	2019	Chaddad, Ahmad; Kucharczyk, Michael Jonathan; Daniel, Paul; Sabri, Siham; Jean-Claude, Bertrand J.; Niazi, Tamim; Abdulkarim, Bassam	Radiomics in Glioblastoma: Current Status and Challenges Facing Clinical Implementation.	Frontiers in oncology	10.3389/fonc.2019.00374	x	9	General overall survey	no				No			0
294	P294	journalArticle	2019	Prasanna, Prateek; Karnawat, Ayush; Ismail, Marwa; Madabhushi, Anant; Tiwari, Pallavi	Radiomics-based convolutional neural network for brain tumor segmentation on multiparametric magnetic resonance imaging.	Journal of medical imaging (Bellingham, Wash.)	10.1117/1.JMI.6.2.024005	2	6	segmentation	yes	deep learning method	MRI	Gd, T2, FLAIR	No	gliomas		478		285	46	147					7.03, 33.08, 45.00	0.86, 0.74, 0.68
295	P295	conferencePaper	2015	Pinto, Adriano; Pereira, Sergio; Dinis, Hugo; Silva, Carlos A.; Rasteiro, Deolinda M.L.D.	Random decision forests for automatic brain tumor segmentation on multi-modal MRI images	2015 4th IEEE Portuguese Meeting on Bioengineering, ENBENG 2015, February 26, 2015 - February 28, 2015	10.1109/ENBENG.2015.7088842	x	4	segmentation	yes	Physics or Mathematics-based Methods	MRI	T1, T2, Gd, FLAIR	Yes	gliomas	multi-centre	30	30									0.8641, 0.7116, 0.7389	0.9292, 0.8423, 0.7994		0.821, 0.6583, 0.7156
296	P296	journalArticle	2018	Ben Abdallah, M.; Blonski, M.; Wantz-Mezieres, S.; Gaudeau, Y.; Taillandier, L.; Moureaux, J.-M.	Relevance of two manual tumour volume estimation methods for diffuse low-grade gliomas	Healthcare Technology Letters	10.1049/htl.2017.0013	1	5	segmentation	yes	software-based or semi automatic segmentation methods	MRI	T2, FLAIR, CUBE MRI,	No	gliomas		12	12																														14.86
297	P297	journalArticle	2017	Huber, T.; Alber, G.; Bette, S.; Boeckh-Behrens, T.; Gempt, J.; Ringel, F.; Alberts, E.; Zimmer, C.; Bauer, J. S.	Reliability of Semi-Automated Segmentations in Glioblastoma.	Clinical neuroradiology	10.1007/s00062-015-0471-2	2	27	segmentation	yes	software-based or semi automatic segmentation methods	MRI	FLAIR, magnetization prepared rapid gradient echo (T1),	No	gliomas		5	5																												8.5, null, 14.6
298	P298	journalArticle	2017	Lodge, Martin A.; Holdhoff, Matthias; Leal, Jeffrey P.; Bag, Asim K.; Nabors, L. Burt; Mintz, Akiva; Lesser, Glenn J.; Mankoff, David A.; Desai, Arati S.; Mountz, James M.; Lieberman, Frank S.; Fisher, Joy D.; Desideri, Serena; Ye, Xiaobu; Grossman, Stuart A.; Schiff, David; Wahl, Richard L.	Repeatability of (18)F-FLT PET in a Multicenter Study of Patients with High-Grade Glioma.	Journal of nuclear medicine : official publication, Society of Nuclear Medicine	10.2967/jnumed.116.178434	3	58	clinical analysis	no				No			0
299	P299	conferencePaper	2018	Pawar, K.; Chen, Z.; Shah, N.J.; Egan, G.	Residual Encoder and Convolutional Decoder Neural Network for Glioma Segmentation	Third International Workshop on Brainlesion, BrainLes 2017, held in Conjunction with MICCAI 2017, 14 Sept. 2017	10.1007/978-3-319-75238-9_23	x	3	segmentation	yes	deep learning method	MRI	T1, T2, Gd, FLAIR	Yes	gliomas	multi-centre	478		285	46	147					38.37, 55.57, 75.07	0.784, 0.577, 0.502
300	P300	journalArticle	2015	Jiangfen Wu; Zhiyu Qian; Ling Tao; Jianhua Yin; Shangwen Ding; Yameng Zhang; Zhou Yu	Resting state fMRI feature-based cerebral glioma grading by support vector machine	International Journal of Computer Assisted Radiology and Surgery	10.1007/s11548-014-1111-z	7	10	tumour classification	no				No			0
301	P301	journalArticle	2018	Bakst, W.; Meyer-Teruel, L.; Singh, J.	Rethinking Radiology: An Analysis of Different Approaches to BraTS [arXiv]	arXiv		x	x	General overall survey	no				No			0
302	P302	conferencePaper	2019	Yaping Wu; Bo Liu; Guohua Zhao; Han Yang; Yuanqin Chen; Qiujie Lv; Meiyun Wang; Yusong Lin	Robust Feature Selection Method of Radiomics for Grading Glioma	2nd International Conference on Healthcare Science and Engineering, June 2018	10.1007/978-981-13-6837-0_2	x	2	tumour classification	no				No			0
303	P303	conferencePaper	2019	Wei Chen; Boqiang Liu; Suting Peng; Jiawei Sun; Xu Qiao	S3D-UNet: separable 3D U-net for brain tumor segmentation	Brainlesion: Glioma, Multiple Sclerosis, Stroke and Traumatic Brain Injuries. 4th International Workshop, BrainLes 2018, held in conjunction with MICCAI 2018, 16 Sept. 2018	10.1007/978-3-030-11726-9_32	x	4	segmentation	yes	deep learning method	MRI	T1, T2, Gd, FLAIR	Yes	gliomas	multi-centre	542		285	66	191					9.2020, 7.7118, 4.5184	0.8389, 0.78347, 0.68946
304	P304	journalArticle	2017	Bette, Stefanie; Wiestler, Benedikt; Wiedenmann, Felicitas; Kaesmacher, Johannes; Bretschneider, Martin; Barz, Melanie; Huber, Thomas; Ryang, Yu-Mi; Kochs, Eberhard; Zimmer, Claus; Meyer, Bernhard; Boeckh-Behrens, Tobias; Kirschke, Jan S.; Gempt, Jens	Safe Brain Tumor Resection Does not Depend on Surgery Alone - Role of Hemodynamics.	Scientific reports	10.1038/s41598-017-05767-2	1	7	clinical analysis	no				No			0
305	P305	journalArticle	2018	Liu, Jia; Chen, Fang; Pan, Changcun; Zhu, Mingyu; Zhang, Xinran; Zhang, Liwei; Liao, Hongen	A Cascaded Deep Convolutional Neural Network for Joint Segmentation and Genotype Prediction of Brainstem Gliomas.	IEEE transactions on bio-medical engineering	10.1109/TBME.2018.2845706	9	65	segmentation	yes	deep learning method	MRI	T1-MPRAGE, T2	No	gliomas		335		262	4	69						null, 0.8304, null
306	P306	journalArticle	2015	Rossmeisl, John H. Jr; Garcia, Paulo A.; Pancotto, Theresa E.; Robertson, John L.; Henao-Guerrero, Natalia; Neal, Robert E. 2nd; Ellis, Thomas L.; Davalos, Rafael V.	Safety and feasibility of the NanoKnife system for irreversible electroporation ablative treatment of canine spontaneous intracranial gliomas.	Journal of neurosurgery	10.3171/2014.12.JNS141768	4	123	clinical analysis	no				No			0
307	P307	conferencePaper	2018	Vinoth, R.; Venkatesh, Chunchu	Segmentation and Detection of Tumor in MRI images Using CNN and SVM Classification	2018 IEEE Conference on Emerging Devices and Smart Systems, ICEDSS 2018, March 2, 2018 - March 3, 2018	10.1109/ICEDSS.2018.8544306	x	x	segmentation	yes	deep learning method	MRI	Gd	No			0										null, null, 0.9899	null, null, 0.9941		null, null, 0.9654
308	P308	conferencePaper	2018	Archa, S.P.; Kumar, C.S.	Segmentation of Brain Tumor in MRI Images Using CNN with Edge Detection	2018 International Conference on Emerging Trends and Innovations In Engineering And Technological Research (ICETIETR), 11-13 July 2018	10.1109/ICETIETR.2018.8529081	x	x	segmentation	yes	deep learning method	MRI		No	gliomas		0
309	P309	journalArticle	2018	Huang, Yi-Hui; Feng, Qian-Jin	[Segmentation of brain tumor on magnetic resonance images using 3D full-convolutional densely connected convolutional networks].	Nan fang yi ke da xue xue bao = Journal of Southern Medical University		6	38	not available	no				No			0
310	P310	conferencePaper	2019	Weninger, L.; Rippel, O.; Koppers, S.; Merhof, D.	Segmentation of Brain Tumors and Patient Survival Prediction: Methods for the BraTS 2018 Challenge	Brainlesion: Glioma, Multiple Sclerosis, Stroke and Traumatic Brain Injuries. 4th International Workshop, BrainLes 2018, held in conjunction with MICCAI 2018, 16 Sept. 2018	10.1007/978-3-030-11726-9_1	x	4	segmentation	yes	deep learning method	MRI	T1, T2, Gd, FLAIR	Yes	gliomas	multi-centre	542		285	66	191					8.71, 13.3, 10.5	0.844, 0.728, 0.621
311	P311	conferencePaper	2019	Choudhury, A.R.; Vanguri, R.; Jambawalikar, S.R.; Kumar, P.	Segmentation of Brain Tumors Using DeepLabv3+	Brainlesion: Glioma, Multiple Sclerosis, Stroke and Traumatic Brain Injuries. 4th International Workshop, BrainLes 2018, held in conjunction with MICCAI 2018, 16 Sept. 2018	10.1007/978-3-030-11726-9_14	x	4	segmentation	yes	deep learning method	MRI	T1, T2, Gd, FLAIR	Yes	gliomas	multi-centre	542		285	66	191					6.4502, 6.9105, 4.4832	0.8754, 0.7896, 0.7085
312	P312	journalArticle	2017	Anitha, R.; Raja, D.S.S.	Segmentation of glioma tumors using convolutional neural networks	International Journal of Imaging Systems and Technology	10.1002/ima.22238	4	27	segmentation	yes	deep learning method	MRI	Gd	No	gliomas		90	90					null, null, 0.987						null, null, 0.981	null, null, 0.973
313	P313	conferencePaper	2019	Puybareau, E.; Tochon, G.; Chazalon, J.; Fabrizio, J.	Segmentation of gliomas and prediction of patient overall survival: a simple and fast procedure	Brainlesion: Glioma, Multiple Sclerosis, Stroke and Traumatic Brain Injuries. 4th International Workshop, BrainLes 2018, held in conjunction with MICCAI 2018, 16 Sept. 2018	10.1007/978-3-030-11726-9_18	x	4	segmentation	yes	deep learning method	MRI	T1, T2, Gd, FLAIR	Yes	gliomas	multi-centre	59	59									0.63, 0.56, 0.6
314	P314	conferencePaper	2019	Grivalsky, S.; Tamajka, M.; Benesova, W.	Segmentation of gliomas in magnetic resonance images using recurrent neural networks	2019 42nd International Conference on Telecommunications and Signal Processing (TSP), 1-3 July 2019	10.1109/TSP.2019.8769056	x	42	segmentation	yes	deep learning method	MRI	T1, T2, Gd, FLAIR	Yes	gliomas	multi-centre	249		162	40	47						0.765, 0.638, 0.621			0.806, 0.636, 0.766
315	P315	conferencePaper	2016	Ke Zeng; Bakas, S.; Sotiras, A.; Akbari, H.; Rozycki, M.; Rathore, S.; Pati, S.; Davatzikos, C.	Segmentation of Gliomas in Pre-operative and Post-operative Multimodal Magnetic Resonance Imaging Volumes Based on a Hybrid Generative-Discriminative Framework	Brainlesion: Glioma, Multiple Sclerosis, Stroke and Traumatic Brain Injuries. Second International Workshop, BrainLes 2016, with the Challenges on BRATS, ISLES and mTOP 2016, held in conjunction with MICCAI 2016, 17 Oct. 2016	10.1007/978-3-319-55524-9_18	x	2	segmentation	yes	Physics or Mathematics-based Methods	MRI	T1, T2, Gd, FLAIR	Yes	gliomas	multi-centre	409		218		191						0.88, 0.78, 0.68
316	P316	conferencePaper	2018	Rahima, Z.; Ahror, B.; Basel, S.; Ben Salem, D.; Souhil, T.	Segmentation of low-grade gliomas based on the growing region and level sets techniques	2018 4th International Conference on Advanced Technologies for Signal and Image Processing (ATSIP), 21-24 March 2018	10.1109/ATSIP.2018.8364479	x	4	segmentation	yes	Physics or Mathematics-based Methods	MRI	T1-weighted with Turbo Field Echo, FLAIR	No	gliomas		8	8
317	P317	conferencePaper	2016	Zaouche, R.; Belaid, A.; Aloui, S.; Solaiman, B.; Bounceur, A.; Ben Salem, D.; Sid-Ahmed, S.; Tliba, S.	Segmentation of low-grade gliomas in MRI: phase based method	2016 2nd International Conference on Advanced Technologies for Signal and Image Processing (ATSIP), 21-23 March 2016	10.1109/ATSIP.2016.7523061	x	2	segmentation	yes	Physics or Mathematics-based Methods	MRI	T1, Gd, FLAIR	No	gliomas		60	60
318	P318	journalArticle	2016	Zhou, Chengcheng; Yang, Zixiao; Yao, Zhengwei; Yin, Bo; Pan, Jiawei; Yu, Yang; Zhu, Wei; Hua, Wei; Mao, Ying	Segmentation of peritumoral oedema offers a valuable radiological feature of cerebral metastasis.	The British journal of radiology	10.1259/bjr.20151054	x	89	clinical analysis	no				No			0
319	P319	conferencePaper	2019	Dhara, A.K.; Ayyalasomayajula, K.R.; Arvids, E.; Fahlstrom, M.; Wikstrom, J.; Larsson, E.-M.; Strand, R.	Segmentation of Post-operative Glioblastoma in MRI by U-Net with Patient-Specific Interactive Refinement	Brainlesion: Glioma, Multiple Sclerosis, Stroke and Traumatic Brain Injuries. 4th International Workshop, BrainLes 2018 Held in Conjunction with MICCAI 2018, 16 Sept. 2018	10.1007/978-3-030-11723-8_11	x	4	segmentation	yes	deep learning method	MRI	Gd	No	glioblastoma		15	15									null, null, 0.8
320	P320	conferencePaper	2016	Seow, P.; Win, M.T.; Wong, J.H.D.; Abdullah, N.A.; Ramli, N.	Segmentation of solid subregion of high grade gliomas in MRI images based on active contour model (ACM)	13th South-East Asian Congress of Medical Physics (SEACOMP 2015), 10-12 Dec. 2015	10.1088/1742-6596/694/1/012043	x	13	segmentation	yes	Physics or Mathematics-based Methods	MRI	T1, T2, Gd, FLAIR	Yes	gliomas	single centre	4	4
321	P321	conferencePaper	2017	Shanker, R.; Singh, R.; Bhattacharya, M.	Segmentation of tumor and edema based on K-mean clustering and hierarchical centroid shape descriptor	2017 IEEE International Conference on Bioinformatics and Biomedicine (BIBM), 13-16 Nov. 2017	10.1109/BIBM.2017.8217810	x	x	segmentation	yes	Physics or Mathematics-based Methods	MRI	T1, T2, Gd, FLAIR	Yes	gliomas	synthetic data only (from multi-centre database)	10	10									0.73012, 0.91008, null
322	P322	conferencePaper	2019	Soleymanifard, M.; Hamghalam, M.	Segmentation of Whole Tumor Using Localized Active Contour and Trained Neural Network in Boundaries	2019 5th Conference on Knowledge Based Engineering and Innovation (KBEI), 28 Feb.-1 March 2019	10.1109/KBEI.2019.8735050	x	5	segmentation	yes	Physics or Mathematics-based Methods	MRI	Gd, T2, FLAIR	No	gliomas		267		180		87
323	P323	conferencePaper	2019	Marcinkiewicz, M.; Nalepa, J.; Lorenzo, P.R.; Dudzik, W.; Mrukwa, G.	Segmenting Brain Tumors from MRI Using Cascaded Multi-modal U-Nets	Brainlesion: Glioma, Multiple Sclerosis, Stroke and Traumatic Brain Injuries. 4th International Workshop, BrainLes 2018, held in conjunction with MICCAI 2018, 16 Sept. 2018	10.1007/978-3-030-11726-9_2	x	4	segmentation	yes	deep learning method	MRI	Gd, T2, FLAIR	No	gliomas		542		285	66	191					9.5128, 11.5729, 7.3117	0.8590, 0.7342, 0.6493
324	P324	journalArticle	2017	Sauwen, N.; Acou, M.; Sima, D.M.; Veraart, J.; Maes, F.; Himmelreich, U.; Achten, E.; Van Huffel, S.	Semi-automated brain tumor segmentation on multi-parametric MRI using regularized non-negative matrix factorization	BMC Medical Imaging	10.1186/s12880-017-0198-4	1	17	segmentation	yes	Physics or Mathematics-based Methods	MRI	MPRAGE, GD, FLAIR perfusion weighted MRI, diffusion weighted MRI	No	astrocytoma, anaplasia, oligodendroglioma, oligo-astrocytoma, anaplastic oligo-astrocytoma, anaplastic astrocytoma, glioblastoma		21	21								8.2, 7.4, null	0.80, 0.74, null
325	P325	journalArticle	2015	Akkus, Zeynettin; Sedlar, Jiri; Coufalova, Lucie; Korfiatis, Panagiotis; Kline, Timothy L.; Warner, Joshua D.; Agrawal, Jay; Erickson, Bradley J.	Semi-automated segmentation of pre-operative low grade gliomas in magnetic resonance imaging.	Cancer imaging : the official publication of the International Cancer Imaging Society	10.1186/s40644-015-0047-z	x	15	5	yes	Physics or Mathematics-based Methods	MRI	Gd, T2	No	gliomas		30	30									0.89, null, null		0.99, null, null	0.91, null, null
326	P326	journalArticle	2016	Cordova, J. Scott; Gurbani, Saumya S.; Holder, Chad A.; Olson, Jeffrey J.; Schreibmann, Eduard; Shi, Ran; Guo, Ying; Shu, Hui-Kuo G.; Shim, Hyunsuk; Hadjipanayis, Costas G.	Semi-Automated Volumetric and Morphological Assessment of Glioblastoma Resection with Fluorescence-Guided Surgery.	Molecular imaging and biology : MIB : the official publication of the Academy of Molecular Imaging	10.1007/s11307-015-0900-2	3	18	clinical analysis	no				No			0
327	P327	conferencePaper	2019	Gering, D.; Kay Sun; Avery, A.; Chylla, R.; Vivekanandan, A.; Kohli, L.; Knapp, H.; Paschke, B.; Young-Moxon, B.; King, N.; Mackie, T.	Semi-automatic Brain Tumor Segmentation by Drawing Long Axes on Multi-plane Reformat	Brainlesion: Glioma, Multiple Sclerosis, Stroke and Traumatic Brain Injuries. 4th International Workshop, BrainLes 2018, held in conjunction with MICCAI 2018, 16 Sept. 2018	10.1007/978-3-030-11726-9_39	x	4	segmentation	yes	deep learning method	MRI	T1, T2, Gd, FLAIR	Yes	gliomas	multi-centre	542		285	66	191					8.15, 8.44, 4.88	0.852, 0.750, 0.643
328	P328	journalArticle	2016	Keith, Lauren; Ross, Brian D.; Galban, Craig J.; Luker, Gary D.; Galban, Stefanie; Zhao, Binsheng; Guo, Xiaotao; Chenevert, Thomas L.; Hoff, Benjamin A.	Semiautomated Workflow for Clinically Streamlined Glioma Parametric Response Mapping.	Tomography (Ann Arbor, Mich.)	10.18383/j.tom.2016.00181	4	2	clinical analysis	no				No			0
329	P329	journalArticle	2017	Ya-Ping Wu; Yu-Song Lin; Wei-Guo Wu; Cong Yang; Jian-Qin Gu; Yan Bai; Mei-Yun Wang	Semiautomatic segmentation of glioma on mobile devices	Journal of Healthcare Engineering	10.1155/2017/8054939	x	x	segmentation	yes	software-based or semi automatic segmentation methods	MRI		No	gliomas		129	129
330	P330	journalArticle	2017	Alex, V.; Vaidhya, K.; Thirunavukkarasu, S.; Kesavadas, C.; Krishnamurthi, G.	Semisupervised learning using denoising autoencoders for brain lesion detection and segmentation	Journal of Medical Imaging	10.1117/1.JMI.4.4.041311	4	4	segmentation	yes	deep learning method	MRI	T1, T2, Gd, FLAIR, Diffusion weighted	Yes	gliomas	multi-centre	493		302		191						0.85, 0.78, 0.73
331	P331	conferencePaper	2018	Beers, A.; Chang, K.; Brown, J.; Gerstner, E.; Rosen, B.; Kalpathy-Cramer, J.	Sequential neural networks for biologically-informed glioma segmentation	Medical Imaging 2018: Image Processing, 11-13 Feb. 2018	10.1117/12.2293941	x	x	segmentation	yes	deep learning method	MRI	T1, T2, Gd, FLAIR	Yes	gliomas	multi-centre	477		285	46	146						0.844, 0.708, 0.696
332	P332	journalArticle	2016	Wenger, Cornelia; Bomzon, Ze'ev; Salvador, Ricardo; Basser, Peter J.; Miranda, Pedro C.	Simplified realistic human head model for simulating Tumor Treating Fields (TTFields).	Conference proceedings : ... Annual International Conference of the IEEE Engineering in Medicine and Biology Society. IEEE Engineering in Medicine and Biology Society. Annual Conference	10.1109/EMBC.2016.7592012	x	x	clinical analysis	no				No			0
333	P333	journalArticle	2017	Decker, Alexandra L.; Szulc, Kamila U.; Bouffet, Eric; Laughlin, Suzanne; Chakravarty, M. Mallar; Skocic, Jovanka; de Medeiros, Cynthia B.; Mabbott, Donald J.	Smaller hippocampal subfield volumes predict verbal associative memory in pediatric brain tumor survivors.	Hippocampus	10.1002/hipo.22758	11	27	clinical analysis	no				No			0
334	P334	journalArticle	2019	Lotan, Eyal; Jain, Rajan; Razavian, Narges; Fatterpekar, Girish M.; Lui, Yvonne W.	State of the Art: Machine Learning Applications in Glioma Imaging.	AJR. American journal of roentgenology	10.2214/AJR.18.20218	1	212	not available	no				No			0
335	P335	conferencePaper	2016	Ben Abdallah, M.; Blonski, M.; Wantz-Mezieres, S.; Gaudeau, Y.; Taillandier, L.; Moureaux, J.-M.	Statistical evaluation of manual segmentation of a diffuse low-grade glioma MRI dataset	2016 38th Annual International Conference of the IEEE Engineering in Medicine and Biology Society (EMBC), 16-20 Aug. 2016	10.1109/EMBC.2016.7591703	x	38	clinical analysis	no				No			0
336	P336	journalArticle	2017	Banday, S.A.; Mir, A.H.	Statistical textural feature and deformable model based brain tumor segmentation and volume estimation	Multimedia Tools and Applications	10.1007/s11042-016-3979-9	3	76	segmentation	yes	software-based or semi automatic segmentation methods	MRI		No	craniophryngioma, glioma, microadenoma, macroadenoma		8	8						92.18, null, null
337	P337	conferencePaper	2016	Banday, S.A.; Mir, A.H.	Statistical textural feature and deformable model based MR brain tumor segmentation	2016 International Conference on Advances in Computing, Communications and Informatics (ICACCI), 21-24 Sept. 2016	10.1109/ICACCI.2016.7732121	x	x	segmentation	yes	software-based or semi automatic segmentation methods	MRI		No	craniophryngioma, glioma, microadenoma, macroadenoma		8	8						92.18, null, null
338	P338	journalArticle	2016	Qian, Xiaohua; Tan, Hua; Zhang, Jian; Zhao, Weilin; Chan, Michael D.; Zhou, Xiaobo	Stratification of pseudoprogression and true progression of glioblastoma multiform based on longitudinal diffusion tensor imaging without segmentation.	Medical physics	10.1118/1.4963812	11	43	clinical analysis	no				No			0
339	P339	journalArticle	2018	Das, Daisy; Mahanta, Lipi B.; Ahmed, Shabnam; Baishya, Basanta Kr; Haque, Inamul	Study on Contribution of Biological Interpretable and Computer-Aided Features Towards the Classification of Childhood Medulloblastoma Cells.	Journal of medical systems	10.1007/s10916-018-1008-4	8	42	clinical analysis	no				No			0
340	P340	journalArticle	2019	Zhao, Junting; Meng, Zhaopeng; Wei, Leyi; Sun, Changming; Zou, Quan; Su, Ran	Supervised Brain Tumor Segmentation Based on Gradient and Context-Sensitive Features.	Frontiers in neuroscience	10.3389/fnins.2019.00144	x	13	segmentation	yes	Physics or Mathematics-based Methods	MRI	T1, T2, Gd, FLAIR	Yes	anaplastic astrocytoma, glioblastoma, astrocytoma, oligoastrocytoma	multi-centre	274	274									0.91, 0.62, 0.61	0.93, 0.62, 0.64	0.75, 0.77, 0.92	0.89, 0.62, 0.58
341	P341	journalArticle	2015	Wenger, C.; Salvador, R.; Basser, P.J.; Miranda, P.C.	The electric field distribution in the brain during TTFields therapy and its dependence on tissue dielectric properties and anatomy: a computational study	Physics in Medicine and Biology	10.1088/0031-9155/60/18/7339	18	60	clinical analysis	no				No			0
342	P342	journalArticle	2016	Szczepankiewicz, Filip; van Westen, Danielle; Englund, Elisabet; Westin, Carl-Fredrik; Stahlberg, Freddy; Latt, Jimmy; Sundgren, Pia C.; Nilsson, Markus	The link between diffusion MRI and tumor heterogeneity: Mapping cell eccentricity and density by diffusional variance decomposition (DIVIDE).	NeuroImage	10.1016/j.neuroimage.2016.07.038	x	142	clinical analysis	no				No			0
343	P343	conferencePaper	2017	Wang Mengqiao; Yang Jie; Chen Yilei; Wang Hao	The multimodal brain tumor image segmentation based on convolutional neural networks	2017 2nd IEEE International Conference on Computational Intelligence and Applications (ICCIA), 8-11 Sept. 2017	10.1109/CIAPP.2017.8167234	x	2	segmentation	yes	deep learning method	MRI	T1, T2, Gd, FLAIR	Yes	gliomas	multi-centre	120		20		100						0.84, 0.79, 0.75	0.88, 0.86, 0.70		0.82, 0.75, 0.86
344	P344	journalArticle	2015	Menze, B.H.; Jakab, A.; Bauer, S.; Kalpathy-Cramer, J.; Farahani, K.; Kirby, J.; Burren, Y.; Porz, N.; Slotboom, J.; Wiest, R.; Lanczi, L.; Gerstner, E.; Weber, M.-A.; Arbel, T.; Avants, B.B.; Ayache, N.; Buendia, P.; Collins, D.L.; Cordier, N.; Corso, J.J.; Criminisi, A.; Das, T.; Delingette, H.; Demiralp, C.; Durst, C.R.; Dojat, M.; Doyle, S.; Festa, J.; Forbes, F.; Geremia, E.; Glocker, B.; Go…	The Multimodal Brain Tumor Image Segmentation Benchmark (BRATS)	IEEE Transactions on Medical Imaging	10.1109/TMI.2014.2377694	10	34	General overall survey	no				No			0
345	P345	conferencePaper	2016	Gerard, I.J.; Couturier, C.; Kersten-Oertel, M.; Drouin, S.; De Nigris, D.; Hall, J.A.; Mok, K.; Petrecca, K.; Arbel, T.; Collins, D.L.	Towards a second brain images of tumours for evaluation (BITE2) database	2nd International Workshop on Brain Lesion, BrainLes 2016, with the challenges on Brain Tumor Segmentation BRATS, Ischemic Stroke Lesion Image Segmentation ISLES, and the Mild Traumatic Brain Injury Outcome Prediction mTOP held in conjunction with the International Conference on Medical Image Computing and Computer-Assisted Intervention, MICCAI 2016, October 17, 2016 - October 17, 2016	10.1007/978-3-319-55524-9_2	x	x	clinical analysis	no				No			0
346	P346	conferencePaper	2018	Jungo, A.; McKinley, R.; Meier, R.; Knecht, U.; Vera, L.; Perez-Beteta, J.; Molina-Garcia, D.; Perez-Garcia, V.M.; Wiest, R.; Reyes, M.	Towards Uncertainty-Assisted Brain Tumor Segmentation and Survival Prediction	Third International Workshop on Brainlesion, BrainLes 2017, held in Conjunction with MICCAI 2017, 14 Sept. 2017	10.1007/978-3-319-75238-9_40	x	3	segmentation	yes	deep learning method	MRI	T1, Gd, T2, FLAIR	Yes	gliomas	multi-centre	431		265	20	146					8.825, 31.332, 54.791	0.874, 0.736, 0.670
347	P347	conferencePaper	2018	Fan Zhou; Tengfei Li; Heng Li; Hongtu Zhu	TPCNN: two-phase patch-based convolutional neural network for automatic brain tumor segmentation and survival prediction	Third International Workshop on Brainlesion, BrainLes 2017, held in Conjunction with MICCAI 2017, 14 Sept. 2017	10.1007/978-3-319-75238-9_24	x	3	segmentation	yes	deep learning method	MRI	T1, Gd, T2, FLAIR	Yes	gliomas	multi-centre	477		285	46	146						0.880, 0.722, 0.730			0.916, 0.789, 0.783
348	P348	conferencePaper	2018	Krivov, E.; Kostjuchenko, V.; Dalechina, A.; Shirokikh, B.; Makarchuk, G.; Denisenko, A.; Golanov, A.; Belyaev, M.	Tumor Delineation for Brain Radiosurgery by a ConvNet and Non-uniform Patch Generation	Patch-Based Techniques in Medical Imaging. 4th International Workshop, Patch-MI 2018, held in conjunction with MICCAI 2018, 20 Sept. 2018	10.1007/978-3-030-00500-9_14	x	4	segmentation	yes	deep learning method	MRI	Gd	No	metastasis, meningioma, acoustic schwannoma		1081	1081									null, null, 0.798			null, null, 0.946
349	P349	journalArticle	2018	Gui, Chloe; Kosteniuk, Suzanne E.; Lau, Jonathan C.; Megyesi, Joseph F.	Tumor growth dynamics in serially-imaged low-grade glioma patients.	Journal of neuro-oncology	10.1007/s11060-018-2857-x	1	139	clinical analysis	no				No			0
350	P350	conferencePaper	2019	Li Sun; Songtao Zhang; Lin Luo	Tumor Segmentation and Survival Prediction in Glioma with Deep Learning	Brainlesion: Glioma, Multiple Sclerosis, Stroke and Traumatic Brain Injuries. 4th International Workshop, BrainLes 2018, held in conjunction with MICCAI 2018, 16 Sept. 2018	10.1007/978-3-030-11726-9_8	x	4	segmentation	yes	deep learning method	MRI	T1, Gd, T2, FLAIR	Yes	gliomas	multi-centre	542		285	66	191					7.2008, 6.4734, 4.9782	0.87615, 0.79773, 0.71712
351	P351	conferencePaper	2018	Bharath, H.N.; Colleman, S.; Sima, D.M.; Huffel, S.	Tumor Segmentation from Multimodal MRI Using Random Forest with Superpixel and Tensor Based Feature Extraction	Third International Workshop on Brainlesion, BrainLes 2017, held in Conjunction with MICCAI 2017, 14 Sept. 2017	10.1007/978-3-319-75238-9_39	x	3	segmentation	yes	Physics or Mathematics-based Methods	MRI	T1, Gd, T2, FLAIR	Yes	gliomas	multi-centre	477		285	46	146					31.33, 38.90, 71.27	0.7701, 0.6105, 0.5032
352	P352	journalArticle	2018	Perez-Beteta, Julian; Molina-Garcia, David; Ortiz-Alhambra, Jose A.; Fernandez-Romero, Antonio; Luque, Belen; Arregui, Elena; Calvo, Manuel; Borras, Jose M.; Melendez, Barbara; Rodriguez de Lope, Angel; Moreno de la Presa, Raquel; Iglesias Bayo, Lidia; Barcia, Juan A.; Martino, Juan; Velasquez, Carlos; Asenjo, Beatriz; Benavides, Manuel; Herruzo, Ismael; Revert, Antonio; Arana, Estanislao; Perez-…	Tumor Surface Regularity at MR Imaging Predicts Survival and Response to Surgery in Patients with Glioblastoma.	Radiology	10.1148/radiol.2018171051	1	288	clinical analysis	no				No			0
353	P353	journalArticle	2019	Yushkevich, Paul A.; Pashchinskiy, Artem; Oguz, Ipek; Mohan, Suyash; Schmitt, J. Eric; Stein, Joel M.; Zukic, Dzenan; Vicory, Jared; McCormick, Matthew; Yushkevich, Natalie; Schwartz, Nadav; Gao, Yang; Gerig, Guido	User-Guided Segmentation of Multi-modality Medical Imaging Datasets with	Neuroinformatics	10.1007/s12021-018-9385-x	1	17	segmentation	yes	software-based or semi automatic segmentation methods	MRI	T1, Gd, T2, FLAIR	Yes	gliomas	multi-centre	20	20									0.88, 0.69, 0.71
354	P354	journalArticle	2016	Bette, Stefanie; Kaesmacher, Johannes; Huber, Thomas; Delbridge, Claire; Ringel, Florian; Boeckh-Behrens, Tobias; Meyer, Bernhard; Zimmer, Claus; Kirschke, Jan S.; Gempt, Jens	Value of Early Postoperative FLAIR Volume Dynamic in Glioma with No or Minimal Enhancement.	World neurosurgery	10.1016/j.wneu.2016.03.034	x	91	clinical analysis	no				No			0
355	P355	journalArticle	2015	Anjum, Samreen; Morganella, Sandro; D'Angelo, Fulvio; Iavarone, Antonio; Ceccarelli, Michele	VEGAWES: variational segmentation on whole exome sequencing for copy number detection.	BMC bioinformatics	10.1186/s12859-015-0748-0		16	clinical analysis	no				No			0
356	P356	journalArticle	2015	Law, Nicole; Greenberg, Mark; Bouffet, Eric; Laughlin, Suzanne; Taylor, Michael D.; Malkin, David; Liu, Fang; Moxon-Emre, Iska; Scantlebury, Nadia; Skocic, Jovanka; Mabbott, Donald	Visualization and segmentation of reciprocal cerebrocerebellar pathways in the healthy and injured brain.	Human brain mapping	10.1002/hbm.22795	7	36	clinical analysis	no				No			0
357	P357	journalArticle	2017	Gupta, M.; Rajagopalan, V.; Pioro, E.P.; Rao, B.V.V.S.N.	Volumetric analysis of MR images for glioma classification and their effect on brain tissues	Signal, Image and Video Processing	10.1007/s11760-017-1091-x	7	11	clinical analysis	no				No			0
358	P358	journalArticle	2015	Cicone, Francesco; Filss, Christian P.; Minniti, Giuseppe; Rossi-Espagnet, Camilla; Papa, Annalisa; Scaringi, Claudia; Galldiks, Norbert; Bozzao, Alessandro; Shah, N. Jon; Scopinaro, Francesco; Langen, Karl-Josef	Volumetric assessment of recurrent or progressive gliomas: comparison between	European journal of nuclear medicine and molecular imaging	10.1007/s00259-015-3018-5	6	42	clinical analysis	no				No			0
359	P359	journalArticle	2018	D'Arco, Felice; O'Hare, Patricia; Dashti, Fatima; Lassaletta, Alvaro; Loka, Thalia; Tabori, Uri; Talenti, Giacomo; Thust, Stefanie; Messalli, Giancarlo; Hales, Patrick; Bouffet, Eric; Laughlin, Suzanne	Volumetric assessment of tumor size changes in pediatric low-grade gliomas: feasibility and comparison with linear measurements.	Neuroradiology	10.1007/s00234-018-1979-3	4	60	clinical analysis	no				No			0
360	P360	journalArticle	2019	Wei, Mian; Shi, Lingyan; Shen, Yihui; Zhao, Zhilun; Guzman, Asja; Kaufman, Laura J.; Wei, Lu; Min, Wei	Volumetric chemical imaging by clearing-enhanced stimulated Raman scattering microscopy.	Proceedings of the National Academy of Sciences of the United States of America	10.1073/pnas.1813044116	14	116	clinical analysis	no				No			0
361	P361	journalArticle	2015	Odland, Audun; Server, Andres; Saxhaug, Cathrine; Breivik, Birger; Groote, Rasmus; Vardal, Jonas; Larsson, Christopher; Bjornerud, Atle	Volumetric glioma quantification: comparison of manual and semi-automatic tumor segmentation for the quantification of tumor growth.	Acta radiologica (Stockholm, Sweden : 1987)	10.1177/0284185114554822	11	56	not available	no				No			0
362	P362	journalArticle	2017	Henker, Christian; Kriesen, Thomas; Glass, Anne; Schneider, Bjorn; Piek, Jurgen	Volumetric quantification of glioblastoma: experiences with different measurement techniques and impact on survival.	Journal of neuro-oncology	10.1007/s11060-017-2587-5	2	135	clinical analysis	no				No			0
363	P363	journalArticle	2018	Blanc-Durand, Paul; Van Der Gucht, Axel; Verger, Antoine; Langen, Karl-Josef; Dunet, Vincent; Bloch, Jocelyne; Brouland, Jean-Philippe; Nicod-Lalonde, Marie; Schaefer, Niklaus; Prior, John O.	Voxel-based 18F-FET PET segmentation and automatic clustering of tumor voxels: A significant association with IDH1 mutation status and survival in patients with gliomas.	PloS one	10.1371/journal.pone.0199379	6	13	clinical analysis	no				No			0
364	P364	conferencePaper	2019	Rezaei, M.; Haojin Yang; Meinel, C.	voxel-GAN: adversarial framework for learning imbalanced brain tumor segmentation	Brainlesion: Glioma, Multiple Sclerosis, Stroke and Traumatic Brain Injuries. 4th International Workshop, BrainLes 2018, held in conjunction with MICCAI 2018, 16 Sept. 2018	10.1007/978-3-030-11726-9_29	x	4	segmentation	yes	deep learning method	MRI, CT	T1, Gd, T2, FLAIR, 4DPWI, CBF, CBV, MTT, Tmax,	Yes	gliomas	multi-centre	642		383	68	191					12.9, 33.7, 54.2	0.633, 0.481, 0.438
365	P365	journalArticle	2018	Tejada Neyra, Miguel Angel; Neuberger, Ulf; Reinhardt, Annekathrin; Brugnara, Gianluca; Bonekamp, David; Sill, Martin; Wick, Antje; Jones, David T. W.; Radbruch, Alexander; Unterberg, Andreas; Debus, Jurgen; Heiland, Sabine; Schlemmer, Heinz-Peter; Herold-Mende, Christel; Pfister, Stefan; von Deimling, Andreas; Wick, Wolfgang; Capper, David; Bendszus, Martin; Kickingereder, Philipp	Voxel-wise radiogenomic mapping of tumor location with key molecular alterations in patients with glioma.	Neuro-oncology	10.1093/neuonc/noy134	11	20	clinical analysis	no				No			0
366	P366	conferencePaper	2018	Izadyyazdanabadi, M.; Belykh, E.; Cavallo, C.; Xiaochun Zhao; Gandhi, S.; Moreira, L.B.; Eschbacher, J.; Nakaji, P.; Preul, M.C.; Yezhou Yang	Weakly-Supervised Learning-Based Feature Localization for Confocal Laser Endomicroscopy Glioma Images	Medical Image Computing and Computer Assisted Intervention - MICCAI 2018. 21st International Conference, 16-20 Sept. 2018	10.1007/978-3-030-00934-2_34	x	x	clinical analysis	no				No			0
367	P367	journalArticle	2017	Stawiski, Konrad; Trelinska, Joanna; Baranska, Dobromila; Dachowska, Iwona; Kotulska, Katarzyna; Jozwiak, Sergiusz; Fendler, Wojciech; Mlynarski, Wojciech	What are the true volumes of SEGA tumors? Reliability of planimetric and popular semi-automated image segmentation methods.	Magma (New York, N.Y.)	10.1007/s10334-017-0614-3	4	30	segmentation	yes	software-based or semi automatic segmentation methods	MRI	Gd	No	gliomas		0																						null, null, 0.706	null, null, 0.891
368	P368	journalArticle	2015	Yang, Dalu; Rao, Ganesh; Martinez, Juan; Veeraraghavan, Ashok; Rao, Arvind	Evaluation of tumor-derived MRI-texture features for discrimination of molecular subtypes and prediction of 12-month survival status in glioblastoma.	Medical physics	10.1118/1.4934373	11	42	clinical analysis	no				No			0
369	P369	journalArticle	2018	Yin, H. L.; Li, D. B.; Jiang, Y.; Li, S. H.; Chen, Y.; Lin, G. W.	[High-throughput texture analysis in the distinction of single metastatic brain tumors from high-grade gliomas].	Zhonghua zhong liu za zhi [Chinese journal of oncology]	10.3760/cma.j.issn.0253-3766.2018.11.009	11	40	not available	no				No			0
370	P370	journalArticle	2018	Agrawal, R.; Sharma, M.; Singh, B.K.	Performance evaluation of automated brain tumor detection systems with expert delineations and interobserver variability analysis in diseased patients on magnetic resonance imaging	Applied Artificial Intelligence	10.1080/08839514.2018.1504500	x	32	segmentation	yes	software-based or semi automatic segmentation methods	MRI	T1, T2	No	gliomas		80	80					0.996, null, null	0.9352, null, null		2.753, null, null	0.9660, null, null		0.998, null, null	0.957, null, null										1, null, null
371	P371	journalArticle	2018	Banerjee, S.; Mitra, S.; Sharma, A.; Shankar, B.U.	A CADe System for Gliomas in Brain MRI using Convolutional Neural Networks [arXiv]	arXiv		x	x	segmentation	yes	deep learning method	MRI	T1, T2, Gd, FLAIR	Yes	gliomas	multi-centre	220		210		10						0.8631, null, null
372	P372	conferencePaper	2019	Khened, Mahendra, Anand, Vikas Kumar , Acharya, Gagan, Shah, Nameeta, Krishnamurthi, Ganapathy Mahendra	3D convolution neural networks for molecular subtype prediction in glioblastoma multiforme	Proc. SPIE 10954, Medical Imaging 2019: Imaging Informatics for Healthcare, Research, and Applications	10.1117/12.2512417	x	x	clinical analysis	no				No			0
373	P373	conferencePaper	2019	Yu Wang, Changsheng Li, Ting Zhu, Chongchong Yu	A Deep Learning Algorithm for Fully Automatic Brain Tumor Segmentation	International Joint Conference on Neural Networks. Budapest, Hungary.	10.1117/12.2512417	x	x	segmentation	yes	deep learning method	MRI	T1, T2, Gd, FLAIR	Yes	gliomas	multi-centre	60		50	10							0.94, null, null	0.97, null, null		0.92, null, null
374	P374	journalArticle	2019	Tiejun Yang, Jikun Song, Lei Li	A deep learning model integrating SK-TPCNN and random forests for brain tumor segmentation in MRI	Biocybernetics and Biomedical Engineering	https://doi.org/10.1016/j.bbe.2019.06.003	3	39	segmentation	yes	deep learning method	MRI	T1, T2, Gd, FLAIR	Yes	gliomas	multi-centre	274		274								0.88, 0.81, 0.81	0.83, 0.84, 0.84		0.86, 0.80, 0.80
375	P375	conferencePaper	2019	Mehrdad Noori, Ali Bahri, Karim Mohammadi	Attention-Guided Version of 2D UNet for Automatic Brain Tumor Segmentation	International Conference on Computer and Knowledge Engineering (ICCKE 2019)	10.1109/ICCKE48569.2019.8964956	x	x	segmentation	yes	deep learning method	MRI	T1, T2, Gd, FLAIR	Yes	gliomas	multi-centre	397		285	112						4.05, 6.34, 2.93	0.89, 0.82, 0.81
376	P376	journalArticle	2019	Salma Alqazzaz, Xianfang Sun, Xin Yang, and Len Nokes	Automated brain tumor segmentation on multi-modal MR image using SegNet	Computational Visual Media	https://doi.org/10.1007/s41095-019-0139-y	2	5	segmentation	yes	deep learning method	MRI	T1, T2, Gd, FLAIR	Yes	gliomas	multi-centre	285		215	70
377	P377	conferencePaper	2019	Girija Chetty, Monica Singh, Matthew White	Automatic Brain Image Analysis Based on Multimodal Deep Learning Scheme	International Conference on Machine Learning and Data Engineering (iCMLDE)	10.1109/iCMLDE49015.2019.00028	x	x	clinical analysis	no				No			0
378	P378	journalArticle	2019	Yaping Wu, Zhe Zhao, Weiguo Wu, Yusong Lin and Meiyun Wang	Automatic glioma segmentation based on adaptive superpixel	BMC Medical Imaging	https://doi.org/10.1186/s12880-019-0369-6	x	19	segmentation	yes	Physics or Mathematics-based Methods	MRI	T2	No	gliomas		285		228	57						3.46, null, null	0.84, null, null		0.996, null, null	81.47, null, null
379	P379	journalArticle	2019	Romana Capor Hrosik, Eva Tuba, Edin Dolicanin, Raka Jovanovic, Milan Tuba	Brain Image Segmentation Based on Firefly Algorithm Combined with K-means Clustering	Studies in Informatics and Control	10.24846/v28i2y201905	2	28	segmentation	yes	Physics or Mathematics-based Methods	PET, MRI, SPECT		No	glioma, metastatic adenocarcinoma, metastatic bronchogenic carcinoma, sarcoma		0																													0.46
380	P380	conferencePaper	2019	Bala Venkateswarlu Isunuri, Jagadeesh Kakarla	Brain Tumor Extraction using Adaptive Threshold Selection Network	2019 IEEE 1st International Conference on Energy, Systems and Information Processing (ICESIP), 4-6 July 2019	10.1109/ICESIP46348.2019.8938318	x	x	segmentation	yes	Physics or Mathematics-based Methods	MRI	T2	No	meningioma, pituitary, glioma tumor		233	233					0.01, null, null	0.06, null, null			0.01, null, null		0.17, null, null	0.01, null, null
381	P381	conferencePaper	2019	Rupal Agravat, Mehul Raval	Brain Tumor Segmentation and Survival Prediction	arXiv	http://arxiv.org/abs/1909.09399	x	x	segmentation	yes	deep learning method	MRI	T1, T2, Gd, FLAIR	Yes	gliomas	multi-centre	335		251	84						12.80, 15.37, 9.62	0.73, 0.65, 0.59			0.67, 0.64, 0.59
382	P382	journalArticle	2019	Ravi Shanker, Mahua Bhattacharya	Brain tumor segmentation of normal and lesion tissues using hybrid clustering and hierarchical centroid shape descriptor	Computer Methods in Biomechanics and Biomedical Engineering: Imaging & Visualization	10.1080/21681163.2019.1579672	x	7	segmentation	yes	Physics or Mathematics-based Methods	MRI	T1, T2, Gd, FLAIR	Yes	gliomas	multi-centre	30			30			0.93, 0.96, null				0.76, 0.79, null		0.99, 0.99, null	0.78, 0.81, null
383	P383	conferencePaper	2019	Ahmad Habbie Thias, Abdullah Faqih Al Mubarok, Astri Handayani, Donny Danudirdjo, Tati Erawati Rajab	Brain Tumor Semi-automatic Segmentation on MRI T1-weighted Images using Active Contour Models	International Conference on Mechatronics, Robotics and Systems Engineering (MoRSE)	10.1109/MoRSE48060.2019.8998651	x	x	segmentation	yes	Physics or Mathematics-based Methods	MRI	T1	No	meningioma, pituitary, glioma tumor		233			233				null, 0.71, null		null, 4.04, null
384	P384	journalArticle	2019	Virupakshappa, Basavaraj Amarapur	Cognition‑based MRI brain tumor segmentation technique using modified level set method	Cognition, Technology & Work	10.1007/s10111-018-0472-4	x	21	segmentation	yes	Physics or Mathematics-based Methods	MRI	FLAIR	No	gliomas		6			6			0.99, null, null
385	P385	conferencePaper	2019	S. Somasundaram, R.Gobinath	Current Trends on Deep Learning Models for Brain Tumor Segmentation and Detection – A Review	International Conference on Machine Learning, Big Data, Cloud and Parallel Computing (Com-IT-Con), India	10.1109/COMITCon.2019.8862209	x	x	General overall survey	no				No			0
386	P386	conferencePaper	2019	Jakub Nalepa, Grzegorz Mrukwa, Szymon Piechaczek, Pablo Ribalta Lorenzo, Michal Marcinkiewicz, Barbara Bobek-Billewicz, Pawel Wawrzyniak, Pawel Ulrych Janusz Szymanek, Marcin Cwiek, Wojciech Dudzik, Michal Kawulok, and Michael P. Hayball	Data Augmentation via Image Registration	2019 IEEE International Conference on Image Processing (ICIP)	10.1109/ICIP.2019.8803423	x	x	Image preprocessing	no				No			0
387	P387	conferencePaper	2019	Hai Xu, Hongtao Xie, Yizhi Liu, Chuandong Cheng, Chaoshi Niu, and Yongdong Zhang	Deep Cascaded Attention Network for Multi-task Brain Tumor Segmentation	Medical Image Computing and Computer Assisted Intervention (MICCAI 2019)	10.1007/978-3-030-32248-9_47	x	x	segmentation	yes	deep learning method	MRI	T1, T2, Gd, FLAIR	Yes	gliomas	multi-centre	351		285	66						4.2, 6.1, 3.5	0.91, 0.86, 0.81
388	P388	conferencePaper	2019	Ekam Singh Chahal, Ankur Haritosh, Ayush Gupta, Kanav Gupta, Adwitiya Sinha	Deep Learning Model for Brain Tumor Segmentation & Analysis	International Conference on Recent Developments in Control, Automation & Power Engineering	10.1109/RDCAPE47089.2019.8979076	x	x	segmentation	yes	deep learning method	MRI	T1, T2, Gd, FLAIR	Yes	gliomas	multi-centre	30	30									0.85, null, null			0.83, null, null		0.88, null, null
389	P389	conferencePaper	2019	Jens Petersen, Paul F. J¨ager, Fabian Isensee, Simon A. A. Kohl, Ulf Neuberger, Wolfgang Wick, J¨urgen Debus, Sabine Heiland, Martin Bendszus, Philipp Kickingereder, and Klaus H. Maier-Hein	Deep Probabilistic Modeling of Glioma Growth	Medical Image Computing and Computer Assisted Intervention - MICCAI 2019. 22nd International Conference, 13-17 Oct. 2019	10.1007/978-3-030-32245-8_89	x	x	clinical analysis	no				No			0
390	P390	journalArticle	2019	Parth Natekar, Avinash Kori, and Ganapathy Krishnamurthi	Demystifying Brain Tumor Segmentation Networks: Interpretability and Uncertainty Analysis	arXiv	http://arxiv.org/abs/1909.01498	x	x	General overall survey	no				No			0
391	P391	conferencePaper	2019	Krishnapriya. P. and Vinod Kumar V	Detection of Glioma from Brain MRI through Adaptive Segmentation and Runlength of Centralized Patterns	International Conference on Electrical, Electronics, Communication, Computer Technologies and Optimization Techniques	10.1109/ICEECCOT46775.2019.9114744	x	x	not available	no				No			0
392	P392	conferencePaper	2019	Kumbham Bhargavi and Jangam J. S. Mani	Early Detection of Brain Tumor and Classification of MRI Images Using Convolution Neural Networks	Innovations in Computer Science and Engineering. Proceedings of the Sixth ICICSE 2018. Lecture Notes in Networks and Systems (LNNS 74)	10.1007/978-981-13-7082-3_49	x	x	Tumour detection and identification	no				No			0
393	P393	conferencePaper	2019	Donghao Zhang, Yang Song, Dongnan Liu, Chaoyi Zhang, Yicheng Wu, Heng Wang, Fan Zhang, Yong Xia, Lauren J. O’Donnell, and Weidong Cai	Efficient 3D Depthwise and Separable Convolutions with Dilation for Brain Tumor Segmentation	AI 2019: Advances in Artificial Intelligence. 32nd Australasian Joint Conference, 2-5 Dec. 2019	10.1007/978-3-030-35288-2_45	x	x	segmentation	yes	deep learning method	MRI	T1, T2, Gd, FLAIR	Yes	gliomas	multi-centre	210		164	46						8.9, 8.1, 8.3	0.85, 0.83, 0.75		0.99, 0.99, 0.99	0.84, 0.81, 0.75
394	P394	journalArticle	2019	Jakub Nalepa, Pablo Ribalta Lorenzo, Michal Marcinkiewicz, Barbara Bobek-Billewicz, Pawel Wawrzyniak, Maksym Walczak, Michal Kawulok, Wojciech Dudzik, Grzegorz Mrukwa, Pawel Ulrych, Michael P. Hayball	Fully-automated deep learning-powered system for DCE-MRI analysis of brain tumors [arXiv]	arXiv	http://arxiv.org/abs/1907.08303	x	x	clinical analysis	no				No			0
395	P395	journalArticle	2019	R. Rajagopal	Glioma brain tumor detection and segmentation using weighting random forest classifier with optimized ant colony features	International Journal of Imaging Systems and Technology	10.1002/ima.22331	3	29	segmentation	yes	Physics or Mathematics-based Methods	MRI		No	gliomas		175		75	100			null, 0.98, null						null, 0.96, null	null, 0.97, null
396	P396	conferencePaper	2019	Siti Rafidah Binti Kassim, Setyawan Widyarto, Mohammad Syafrullah, Krisna Adiyarta, Widya Kumala Sari	Implementation of Image Segmentation Techniques to Detect MRI Glioma Tumour: Mid-Level Image-Processing	2019 6th International Conference on Electrical Engineering, Computer Science and Informatics (EECSI), 18-20 Sept. 2019	10.23919/EECSI48112.2019.8977052	x	x	segmentation	yes	Physics or Mathematics-based Methods	MRI		No			5			5
397	P397	journalArticle	2019	Eric Carver, Zhenzhen Dai, Evan Liang, James Snyder, Ning Wen	Improvement of Multiparametric MR Image Segmentation by Augmenting the Data with Generative Adversarial Networks for Glioma Patients	arXiv	http://arxiv.org/abs/1910.00696	x	x	segmentation	yes	deep learning method	MRI	T1, T2, Gd, FLAIR	Yes	gliomas	multi-centre	276		210	66						11.7, 13.4, 8.5	0.82, 0.68, 0.60		0.99, 0.99, 0.99	0.79, 0.64, 0.62
398	P398	conferencePaper	2019	Zahil Shanis, Samuel Gerber, Mingchen Gao, and Andinet Enquobahrie	Intramodality Domain Adaptation Using Self Ensembling and Adversarial Training	Domain Adaptation and Representation Transfer and Medical Image Learning with Less Labels and Imperfect Data. First MICCAI Workshop, DART 2019 and First International Workshop, MIL3ID 2019 Shenzhen, Held in Conjunction with MICCAI 2019, 13 Oct. 2019	10.1007/978-3-030-33391-1_4	x	x	segmentation	yes	deep learning method	MRI	T1, T2, Gd, FLAIR	Yes	gliomas	multi-centre	285	285									0.85, 0.67, 0.66
399	P399	conferencePaper	2019	Muhammad Kaab Zarrar, Dr. Farhan Hussain, Muhammad Mohsin Khan, Rubab Sheikh	Latest Trends in Automatic Glioma Tumor Segmentation and an Improved Convolutional Neural Network based Solution	International Conference on Mathematics, Actuarial Science, Computer Science and Statistics (MACS)	10.1109/MACS48846.2019.9024815	x	x	segmentation	yes	deep learning method	MRI	T1, T2, Gd, FLAIR	Yes	gliomas	multi-centre	384		274	110							0.90, null, null		0.90, null, null	0.91, null, null
400	P400	conferencePaper	2019	Kaldera, H.N.T.K.; Gunasekara, S.R.; Dissanayake, M.B.	MRI based Glioma segmentation using Deep Learning algorithms	2019 International Research Conference on Smart Computing and Systems Engineering (SCSE), 28 March 2019	10.23919/SCSE.2019.8842668	x	x	segmentation	yes	deep learning method	MRI	Gd	No	gliomas		233	233					null, 0.99, null				null, 0.91, null			null, 0.87, null
401	P401	conferencePaper	2019	Jianhong Cheng, Jin Liu, Liangliang Liu, Yi Pan, Jianxin Wang	Multi-level Glioma Segmentation using 3D U-Net Combined Attention Mechanism with Atrous Convolution	IEEE International Conference on Bioinformatics and Biomedicine (BIBM)	10.1109/BIBM47256.2019.8983092	x	x	segmentation	yes	deep learning method	MRI	T1, T2, Gd, FLAIR	Yes	gliomas	multi-centre	351		285	66						6.33, 10.20, 5.96	0.87, 0.78, 0.72		0.99, 0.99, 0.99	0.87, 0.80, 0.77
402	P402	conferencePaper	2019	Mahmoud Khaled Abd-Ellah, Ali Ismail Awad, Hesham F. A. Hamed, Ashraf A. M. Khalaf	Parallel Deep CNN Structure for Glioma Detection and Classification via Brain MRI Images	2019 31st International Conference on Microelectronics (ICM)	10.1109/ICM48031.2019.9021872	x	x	Tumour detection and identification	no				No			0
403	P403	conferencePaper	2019	Fatemeh Derikvand, Hassan Khotanlou	Patch and Pixel Based Brain Tumor Segmentation in MRI images using Convolutional Neural Networks	5th Conference on Signal Processing and Intelligent System	10.1109/ICSPIS48872.2019.9066097	x	x	segmentation	yes	deep learning method	MRI	T1, T2, Gd, FLAIR	Yes	gliomas	multi-centre	40		30		10						0.89, 0.88, 0.80
404	P404	conferencePaper	2019	Adnan Ahmad, Srinjay Sarkar, Apurva Shah, Sonal Gore, Vani Santosh, Jitender Saini, Madhura Ingalhalikar	Predictive and discriminative localization of IDH genotype in high grade gliomas using deep convolutional neural nets	2019 IEEE 16th International Symposium on Biomedical Imaging (ISBI 2019)	10.1109/ISBI.2019.8759313	x	x	clinical analysis	no				No			0
405	P405	conferencePaper	2019	Ahammed Muneer K V, Pranav S	Quantitative Volume Measurement of Brain Tumor for Treatment and Planning	2019 9th International Conference on Advances in Computing and Communication (ICACC)	10.1109/ICACC48162.2019.8986174	x	x	segmentation	yes	software-based or semi automatic segmentation methods	MRI	Gd	No			0
406	P406	conferencePaper	2019	Estera Kot, Krzysztof Siwek	Segmentation of brain biomedical images to compute the volume of gliomas	ITM Web of Conferences 28, 2019	10.1051/itmconf/20192801016	x	x	segmentation	yes	software-based or semi automatic segmentation methods	CT, PET		No	glioblastoma		21	21
407	P407	journalArticle	2019	Luca Canalini, Jan Klein, Dorothea Miller, Ron Kikinis	Segmentation‑based registration of ultrasound volumes for glioma resection in image‑guided neurosurgery	International Journal of Computer Assisted Radiology and Surgery	10.1007/s11548-019-02045-6	x	14	clinical analysis	no				No			0
408	P408	conferencePaper	2019	Sangeetha Saman, Swathi Jamjala Narayanan	Survey on brain tumor segmentation and feature extraction of MR images	International Journal of Multimedia Information Retrieval	10.1007/s13735-018-0162-2	x	8	review paper	no				No			0
409	P409	conferencePaper	2019	Karin van Garderen, Sebastian van der Voort, Fatih Incekara, Marion Smits, Stefan Klein	Towards continuous learning for glioma segmentation with elastic weight consolidation	arXiv	https://arxiv.org/abs/1909.11479	x	x	information learning for model training	no				No			0
410	P410	journalArticle	2019	Jonas Wacker, Marcelo Ladeira, Jose Eduardo Vaz Nascimento	Transfer Learning for Brain Tumor Segmentation	arXiv	http://arxiv.org/abs/1912.12452	x	x	segmentation	yes	deep learning method	MRI	Gd, T2, FLAIR	No	gliomas		0									5.41, 20.32, 18.32	0.87, 0.82, 0.78
411	P411	conferencePaper	2019	Hapsari Peni Agustin Tjahyaningtijas, Hanik Badriyah Hidayati, I Ketut Eddy Purnama	Volumetric Analysis of Brain Tumor Magnetic Resonance Image	2019 International Conference of Computer Engineering, Network, and Intelligent Multimedia (CENIM)	10.1109/CENIM48368.2019.8973300	x	x	segmentation	yes	software-based or semi automatic segmentation methods	MRI	T2	No	low grade gliomas		20	20
412	P412	journalArticle	2019	Mahmoud Khaled Abd-Ellah, Ali Ismail Awad, Ashraf A. M. Khalaf, Hesham F. A. Hamed	A review on brain tumor diagnosis from MRI images: Practical implications, key achievements, and lessons learned	Magnetic Resonance Imaging	10.1016/j.mri.2019.05.028	x	61	review paper	no				No			0
413	P413	journalArticle	2019	Nuno Pedrosa de Barros, Raphael Meier, Martin Pletscher, Samuel Stettler, Urspeter Knecht, Mauricio Reyes, Jan Gralla, Roland Wiest, Johannes Slotboom	Analysis of metabolic abnormalities in high‐grade glioma using MRSI and convex NMF	NMR in Biomedicine	10.1002/nbm.4109	x	32	clinical analysis	no				No			0
414	P414	journalArticle	2019	J. Nitsch, J. Klein, P. Dammann, K. Wrede, O. Gembruch, J.H. Moltz, H. Meine, U. Sure, R. Kikinis, D. Miller	Automatic and efficient MRI-US segmentations for improving intraoperative image fusion in image-guided neurosurgery	NeuroImage: Clinical	10.1016/j.nicl.2019.101766	x	22	segmentation	yes	Physics or Mathematics-based Methods	MRI, US	Gd, B-mode US	No	gliomas		11	11								null, 33.8, null	null, 0.82, null
415	P415	journalArticle	2019	Ken Chang, Andrew L. Beers, Harrison X. Bai, James M. Brown, K. Ina Ly, Xuejun Li, Joeky T. Senders, Vasileios K. Kavouridis, Alessandro Boaro, Chang Su, Wenya Linda Bi, Otto Rapalino, Weihua Liao, Qin Shen, Hao Zhou, Bo Xiao, Yinyan Wang, Paul J. Zhang, Marco C. Pinho, Patrick Y. Wen, Tracy T. Batchelor, Jerrold L. Boxerman, Omar Arnaout, Bruce R. Rosen, Elizabeth R. Gerstner, Li Yang, Raymond Y…	Automatic assessment of glioma burden: a deep learning algorithm for fully automated volumetric and bidimensional measurement	Neuro-Oncology	10.1093/neuonc/noz106	11	21	segmentation	yes	deep learning method	MRI	FLAIR, Gd	No	gliomas		0										0.81, 0.69, null
416	P416	journalArticle	2019	Yaping Wu, Zhe Zhao, Weiguo Wu, Yusong Lin and Meiyun Wang	Automatic glioma segmentation based on adaptive superpixel	BMC Medical Imaging	10.1186/s12880-019-0369-6	x	19	segmentation	yes	Physics or Mathematics-based Methods	MRI	T2	No	gliomas		285	285								3.46, null, null	0.84, null, null		0.99, null, null	0.81, null, null
417	P417	journalArticle	2019	Javaria Amin, Muhammad Sharif, Mudassar Raza, Tanzila Saba, Muhammad Almas Anjum	Brain tumor detection using statistical and machine learning method	Computer Methods and Programs in Biomedicine	10.1016/j.cmpb.2019.05.015	177	x	Tumour detection and identification	no				No			0
418	P418	journalArticle	2019	Christian Henker, Thomas Kriesen, Bjo¨rn Schneider, A¨nne Glass, Moritz Scherer, So¨nke Langner, Andreas Erbersdobler, Ju¨rgen Piek	Correlation of Ki-67 Index with Volumetric Segmentation and its Value as a Prognostic Marker in Glioblastoma	World neurosurgery	10.1016/j.wneu.2019.02.006	125	x	clinical analysis	no				No			0
419	P419	journalArticle	2019	Moran Artzi, Idan Bressler, Dafna Ben Bashat	Differentiation Between Glioblastoma, Brain Metastasis and Subtypes Using Radiomics Analysis	Journal of Magnetic Resonance Imaging	10.1002/jmri.26643	2	50	clinical analysis	no				No			0
420	P420	journalArticle	2019	Johannes Wach, Claudia Goetz, Kasra Shareghi, Torben Scholz, Volker Heßelmann, Ann-Kathrin Mager, Joachim Gottschalk, Hartmut Vatter, Paul Kremer	Dual-Use Intraoperative MRI in Glioblastoma Surgery: Results of Resection, Histopathologic Assessment, and Surgical Site Infections	Journal of neurological surgery. Part A, Central European neurosurgery	10.1055/s-0039-1692975	6	80	clinical analysis	no				No			0
421	P421	journalArticle	2019	S.H. Patel, A.G. Bansal, E.B. Young, P.P. Batchala, J.T. Patrie, M.B. Lopes, R. Jain, C.E. Fadul, and D. Schiff	Extent of Surgical Resection in Lower-Grade Gliomas: Differential Impact Based on Molecular Subtype	AJNR. American journal of neuroradiology	10.3174/ajnr.A6102	7	40	clinical analysis	no				No			0
422	P422	journalArticle	2019	Jianhua Qin, Ying Li, Donghai Liang, Yuanna Zhang, Weicheng Yao	Histogram analysis of absolute cerebral blood volume map can distinguish glioblastoma from solitary brain metastasis	Medicine	10.1097/MD.0000000000017515	42	98	clinical analysis	no				No			0
423	P423	journalArticle	2019	Xieli Li, Qisheng Tang, Jinhua Yu, Yuanyuan Wang, Zhifeng Shi	Microvascularity detection and quantification in glioma: a novel deep-learning-based framework	Laboratory Investigation	10.1038/s41374-019-0272-3	10	99	clinical analysis	no				No			0
424	P424	journalArticle	2019	Alexandre Roux, Pauline Roca, Myriam Edjlali, Kanako Sato, Marc Zanello, Edouard Dezamis, Pietro Gori, Stéphanie Lion, Ariane Fleury, Frédéric Dhermain, Jean-François Meder, Fabrice Chrétien, Emmanuèle Lechapt, Pascale Varlet, Catherine Oppenheim, Johan Pallud	MRI Atlas of IDH Wild-Type Supratentorial Glioblastoma: Probabilistic Maps of Phenotype, Management, and Outcomes	Radiology	10.1148/radiol.2019190491	3	293	clinical analysis	no				No			0
425	P425	journalArticle	2019	Luis F. R. Taveira, Tahsin Kurc, Alba C. M. A. Melo, Jun Kong, Erich Bremer, Joel H. Saltz, George Teodoro	Multi-objective Parameter Auto-tuning for Tissue Image Segmentation Workflows	Journal of Digital Imaging	10.1007/s10278-018-0138-z	x	32	clinical analysis	no				No			0
426	P426	journalArticle	2019	Paloma Compes, Emeline Tabouret, Amandine Etcheverry, Carole Colin, Romain Appay, Nicolas Cordier, Jean Mosser, Olivier Chinot, Hervé Delingette, Nadine Girard, Henry Dufour, Philippe Metellus, Dominique Figarella‑Branger	Neuro-radiological characteristics of adult diffuse grade II and III insular gliomas classified according to WHO 2016	Journal of Neuro-Oncology	10.1007/s11060-019-03122-1	142	x	clinical analysis	no				No			0
427	P427	journalArticle	2019	Min Ho Lee, Junhyung Kim, Sung-Tae Kim, Hye-Mi Shin, Hye-Jin You, Jung Won Choi, Ho Jun Seol, Do-Hyun Nam, Jung-Il Lee, Doo-Sik Kong	Prediction of IDH1 Mutation Status in Glioblastoma Using Machine Learning Technique Based on Quantitative Radiomic Data	World neurosurgery	10.1016/j.wneu.2019.01.157	125	x	clinical analysis	no				No			0
428	P428	journalArticle	2019	Andrea Hawkins-Daarud, Sandra K. Johnston, and Kristin R. Swanson	Quantifying Uncertainty and Robustness in a Biomathematical Model–Based Patient-Specific Response Metric for Glioblastoma	JCO clinical cancer informatics	10.1200/CCI.18.00066	x	3	clinical analysis	no				No			0
429	P429	journalArticle	2019	A. Vallatos, H.F.I. Al-Mubarak, J.L. Birch, L. Galllagher, J.M. Mullin, L. Gilmour, W.M. Holmes, and A.J. Chalmers	Quantitative Histopathologic Assessment of Perfusion MRI as a Marker of Glioblastoma Cell Infiltration in and Beyond the Peritumoral Edema Region	Journal of Magnetic Resonance Imaging	10.1002/jmri.26580	2	50	clinical analysis	no				No			0
430	P430	journalArticle	2019	Chloe Gui, Jonathan C. Lau, Suzanne E. Kosteniuk, Donald H. Lee, Joseph F. Megyesi	Radiology reporting of low-grade glioma growth underestimates tumor expansion	Acta Neurochirurgica	10.1007/s00701-018-03783-3	3	161	clinical analysis	no				No			0
431	P431	journalArticle	2019	Luca Canalini, Jan Klein, Dorothea Miller, Ron Kikinis	Segmentation‑based registration of ultrasound volumes for glioma resection in image‑guided neurosurgery	International Journal of Computer Assisted Radiology and Surgery	10.1007/s11548-019-02045-6	10	14	clinical analysis	no				No			0
432	P432	journalArticle	2019	Felix Raschke, Thomas R. Barrick, Timothy L. Jones, Guang Yang, Xujiong Ye, Franklyn A. Howe	Tissue-type mapping of gliomas	NeuroImage: Clinical	10.1016/j.nicl.2018.101648	x	21	clinical analysis	no				No			0
433	P433	journalArticle	2019	Timo Münnich, Jan Klein, Elke Hattingen, Anika Noack, Eva Herrmann, Volker Seifert, Christian Senft, Marie-Therese Forster	Tractography Verified by Intraoperative Magnetic Resonance Imaging and Subcortical Stimulation During Tumor Resection Near the Corticospinal Tract	Operative Neurosurgery	10.1093/ons/opy062	2	16	clinical analysis	no				No			0
434	P434	journalArticle	2019	Christian Henker, Marie Cristin Hiepel, Thomas Kriesen, Moritz Scherer, Änne Glass, Christel Herold-Mende, Martin Bendszus, Sönke Langner, Marc-André Weber, Björn Schneider, Andreas Unterberg, Jürgen Piek	Volumetric assessment of glioblastoma and its predictive value for survival	Acta Neurochirurgica	10.1007/s00701-019-03966-6	8	161	clinical analysis	no				No			0
435	P435	conferencePaper	2020	S. Rosas González, T. Birgui Sekou, M. Hidane, and C. Tauber	3D Automatic Brain Tumor Segmentation Using a Multiscale Input U-Net Network	Medical Image Computing and Computer Assisted Intervention	10.1007/978-3-030-46643-5_11	x	x	segmentation	yes	deep learning method	MRI	T1, T2, Gd, FLAIR	Yes	gliomas	multi-centre	576		285	125	166					7.42, 6.23, 3.08	0.86, 0.78, 0.77
436	P436	journalArticle	2020	Zexun Zhou, Zhongshi He, Meifeng Shi, Jinglong Du, Dingding Chen	3D dense connectivity network with atrous convolutional feature pyramid for brain tumor segmentation in magnetic resonance imaging of human heads	Computers in Biology and Medicine	10.1016/j.compbiomed.2020.103766	x	121	segmentation	yes	deep learning method	MRI	T1, T2, Gd, FLAIR	Yes	gliomas	multi-centre	351		285	66							0.86, 0.77, 0.75
437	P437	conferencePaper	2020	Rupal R. Agravat, Mehul S. Raval	3D Semantic Segmentation of Brain Tumor for Overall Survival Prediction	arXiv	http://arxiv.org/abs/2008.11576	x	x	segmentation	yes	deep learning method	MRI	T1, T2, Gd, FLAIR	Yes	gliomas	multi-centre	660		369	125	166					8.3, 21.61, 27.07	0.87, 0.81, 0.77		0.99, 0.99, 0.99	0.86, 0.81, 0.80
438	P438	conferencePaper	2020	Florian Kofler, Johannes C. Paetzold, Ivan Ezhov, Suprosanna Shit, Daniel Krahulec, Jan S. Kirschke, Claus Zimmer, Benedikt Wiestler, and Bjoern H. Menze	A Baseline for Predicting Glioblastoma Patient Survival Time with Classical Statistical Models and Primitive Features Ignoring Image Information	Medical Image Computing and Computer Assisted Intervention	10.1007/978-3-030-46640-4_24	x	x	clinical analysis	no				No			0
439	P439	conferencePaper	2020	Yunzhe Xue, Meiyan Xie, Fadi G. Farhat, Olga Boukrina, A. M. Barrett, Jeffrey R. Binder, Usman W. Roshan, and William W. Graves	A Multi-path Decoder Network for Brain Tumor Segmentation	Medical Image Computing and Computer Assisted Intervention	10.1007/978-3-030-46643-5_25	x	x	segmentation	yes	deep learning method	MRI	T1, T2, Gd, FLAIR	Yes	gliomas	multi-centre	626		335	125	166					4.89, 4.09, 2.2	0.88, 0.83, 0.8
440	P440	journalArticle	2020	Zahraa A. Al-Saffar, Tülay Yildirim	A Novel Approach to Improving Brain Image Classification Using Mutual Information-Accelerated Singular Value Decomposition	IEEE Access	10.1109/ACCESS.2020.2980728	x	8	tumour classification	no				No			0
441	P441	conferencePaper	2020	Sajana Shresta, SMN Arosha Senanayake, Joko Triloka	Advanced Cascaded Anisotropic Convolutional Neural Network Architecture Based Optimized Feature Selection Brain Tumour Segmentation and Classification	5th IEEE International Conference on Innovative Technologies in Intelligent Systems and Industrial Applications, CITISIA 2020	10.1109/CITISIA50690.2020.9371807	x	x	tumour classification	no				No			0
442	P442	conferencePaper	2020	Mohammed Aledhari, Rehma Razzak	An Adaptive Segmentation Technique to Detect Brain Tumors Using 2D Unet	2020 IEEE International Conference on Bioinformatics and Biomedicine (BIBM)	10.1109/BIBM49941.2020.9313547	x	x	segmentation	yes	deep learning method	MRI	T2, FLAIR	No	HGG		259		155	52	52			0.8, null, null					1, null, null			0.4, null, null	0.37, null, null
443	P443	conferencePaper	2020	Zhenyu Zhang, Shouwei Gao, Zheng Huang	An Automatic Glioma Segmentation System Based on A Separable Attention U-Net (SAUNet)	2020 9th International Conference on Bioinformatics and Biomedical Science	10.1145/3431943.3431959	x	x	segmentation	yes	deep learning method	MRI	T1, T2, Gd, FLAIR	Yes	LGG	multi-centre	110		78	10	22			0.78, null, null			0.87, null, null			0.92, null, null
444	P444	conferencePaper	2020	Hexin Dong, Fei Yu, Han Jiang, Hua Zhang, Bin Dong, Quanzheng Li, Li Zhang	Annotation-Free Gliomas Segmentation Based on a Few Labeled General Brain Tumor Images	2020 IEEE 17th International Symposium on Biomedical Imaging (ISBI)	10.1109/ISBI45749.2020.9098366	x	x	segmentation	yes	deep learning method	MRI	Gd	No	gliomas		230	230									null, 0.6, null								null, 0.49, null
445	P445	journalArticle	2020	Weina Jin, Mostafa Fatehi, Kumar Abhishek, Mayur Mallya, Brian Toyota, and Ghassan Hamarneh	Artificial intelligence in glioma imaging: challenges and advances	Journal of Neural Engineering	10.1088/1741-2552/ab8131	x	17	General overall survey	no				No			0
446	P446	conferencePaper	2020	Paul Dequidt, Pascal Bourdon, Benoit Tremblais, Carole Guillevin, Benoit Gianelli, Claire Boutet, Jean-Philippe Cottier, Jean-No¨el Vall´ee, Christine Fernandez-Maloigne, R´emy Guillevin	Assigning a new glioma grade label ground-truth for the BraTS dataset using radiologic criteria	2020 Tenth International Conference on Image Processing Theory, Tools and Applications (IPTA)	10.1109/IPTA50016.2020.9286707	x	x	clinical analysis	no				No			0
447	P447	conferencePaper	2020	Andreas Stefani, Roushanak Rahmat, David Harris-Birtill	Autofocus Net: Auto-focused 3D CNN for Brain Tumour Segmentation	24th Annual Conference on Medical Image Understanding and Analysis, MIUA 2020	10.1007/978-3-030-52791-4_4	x	x	segmentation	yes	deep learning method	MRI	T1, T2, Gd, FLAIR	Yes	gliomas	multi-centre	285		199	57	29						0.67, 0.55, 0.64
448	P448	conferencePaper	2020	Milan Decuyper, Stijn Bonte, Roel Van Holen, Karel Deblaere	Automated MRI based pipeline for glioma segmentation and prediction of grade, IDH mutation and 1p19q co-deletion [arXiv]	Medical Imaging with Deep Learning 2020	http://arxiv.org/abs/2005.11965	x	x	clinical analysis	no				No			0
449	P449	conferencePaper	2020	Shuo Wang, Chengliang Dai, Yuanhan Mo, Elsa Angelini, Yike Guo, Wenjia Bai	Automatic Brain Tumour Segmentation and Biophysics-Guided Survival Prediction	Medical Image Computing and Computer Assisted Intervention	10.1007/978-3-030-46643-5_6	x	x	clinical analysis	no				No			0
450	P450	conferencePaper	2020	Marta Barbosa, Pedro Moreira, Rogério Ribeiro, Luis Coelho	Automatic Classification and Segmentation of Low-Grade Gliomas in Magnetic Resonance Imaging	Tenth International Conference on Soft Computing and Pattern Recognition (SoCPaR 2018)	10.1007/978-3-030-17065-3_5	x	x	segmentation	yes	Physics or Mathematics-based Methods	MRI	T1, T2, Gd, FLAIR	Yes	LGG	multi-centre	159	159					0.82, null, null
451	P451	journalArticle	2020	Dan Xu, Xidong Zhou, Xuefen Niu and Junwei Wang	Automatic segmentation of low-grade glioma in MRI image based on UNet++ model	2020 3rd International Conference on Computer Information Science and Artificial Intelligence (CISAI) 2020	10.1088/1742-6596/1693/1/012135	x	x	segmentation	yes	deep learning method	MRI	FLAIR	No	LGG		110	110									0.89, null, null
452	P452	journalArticle	2020	Moran Artzi, Sapir Gershov, Liat Ben-Sira, Jonathan Roth, Danil Kozyrev, Ben Shofty, Tomer Gazit and Tali Halag-Milo, Shlomi Constantini, Dafna Ben Bashat	Automatic segmentation, classification, and follow-up of optic pathway gliomas using deep learning and fuzzy c-means clustering based on MRI	Medical physics	10.1002/mp.14489	11	47	segmentation	yes	Physics or Mathematics-based Methods	MRI	T2, Gd	No	optic pathway gliomas		29	29									0.76, null, null					0.79, null, null	0.74, null, null
453	P453	conferencePaper	2020	Bijay Kumar Sa, Rutuparna Panda, Sanjay Agrawal	Brain magnetic resonance image tumor detection and segmentation using edgeless active contour	2020 11th International Conference on Computing, Communication and Networking Technologies (ICCCNT)	10.1109/ICCCNT49239.2020.9225296	x	x	segmentation	yes	Physics or Mathematics-based Methods	MRI	Gd	No	meningioma, pituitary, glioma tumor		233	233									0.83, null, null		0.99, null, null	0.82, null, null
454	P454	conferencePaper	2020	Sultan B. Fayyadh, Abdullahi A. Ibrahim	Brain Tumor Detection and Classifiaction Using CNN Algorithm and Deep Learning Techniques	2020 3rd International Conference on Advanced Science and Engineering (ICOASE)	10.1109/ICOASE51841.2020.9436599	x	x	Tumour detection and identification	no				No			0
455	P455	journalArticle	2020	Muhammad Sharif, Javaria Amin, Mudassar Raza, Muhammad Almas Anjum, Humaira Afzal, Shafqat Ali Shad	Brain tumor detection based on extreme learning	Neural Computing and Applications	10.1007/s00521-019-04679-8	20	32	segmentation	yes	Physics or Mathematics-based Methods	MRI	T1, T2, Gd, FLAIR	Yes	gliomas	multi-centre	384		274		110						0.97, 0.86, 0.95
456	P456	conferencePaper	2020	Mustafa A. Sameer, Oguz Bayat, Hussam J. Mohammed	Brain Tumor Segmentation and Classification approach for MR Images Based on Convolutional Neural Networks	2020 1st. Information Technology To Enhance e-learning and Other Application (IT-ELA)	10.1109/IT-ELA50150.2020.9253111	x	x	segmentation	yes	deep learning method	MRI	T1, T2, Gd, FLAIR	Yes	gliomas	multi-centre	274	274					0.98, null, null	0.98, null, null			0.99, null, null		0.96, null, null	0.99, null, null
457	P457	journalArticle	2020	Mohamed A. Naser, M. Jamal Deen	Brain tumor segmentation and grading of lower-grade glioma using deep learning in MRI images	Computers in Biology and Medicine	10.1016/j.compbiomed.2020.103758	121	x	segmentation	yes	deep learning method	MRI	T1, Gd, FLAIR	No	LGG		110	110									0.84, null, null
458	P458	conferencePaper	2020	Rupal R. Agravat, Mehul S. Raval	Brain Tumor Segmentation and Survival Prediction	Medical Image Computing and Computer Assisted Intervention	10.1007/978-3-030-46640-4_32	x	x	segmentation	yes	deep learning method	MRI	T1, T2, Gd, FLAIR	Yes	gliomas	multi-centre	626		335	125	166					41.30, 57.12, 55.11	0.72, 0.66, 0.64
459	P459	conferencePaper	2020	Xutao Guo, Chushu Yang, Ting Ma, Pengzheng Zhou, Shangfeng Lu, Nan Ji, Deling Li, Tong Wang, Haiyan Lv	Brain Tumor Segmentation Based on Attention Mechanism and Multi-model Fusion	Medical Image Computing and Computer Assisted Intervention	10.1007/978-3-030-46643-5_5	x	x	segmentation	yes	deep learning method	MRI	T1, T2, Gd, FLAIR	Yes	gliomas	multi-centre	460		335	125						5.4, 7.7, 6.2	0.87, 0.72, 0.67		0.99, 0.99, 0.99	0.87, 0.69, 0.75
460	P460	conferencePaper	2020	A´ gnes Gyo˝rfi, Szabolcs Csaholczi, T´ımea Fu¨lo¨p, Levente Kova´cs and La´szlo´ Szila´gyi	Brain Tumor Segmentation from Multi-Spectral Magnetic Resonance Image Data Using an Ensemble Learning Approach	2020 IEEE International Conference on Systems, Man, and Cybernetics (SMC)	10.1109/SMC42975.2020.9282987	x	x	segmentation	yes	Physics or Mathematics-based Methods	MRI	T1, T2, Gd, FLAIR	Yes	gliomas	multi-centre	274	274									0.86, null, null
461	P461	conferencePaper	2020	Szabolcs Csaholczi, David Icl˘anzan, Levente Kov´acs, L´aszl´o Szil´agyi	Brain Tumor Segmentation from Multi-spectral MR Image Data Using Random Forest Classifier	Neural Information Processing. 27th International Conference, ICONIP 2020	10.1007/978-3-030-63830-6_15	x	x	segmentation	yes	Physics or Mathematics-based Methods	MRI	T1, T2, Gd, FLAIR	Yes	gliomas	multi-centre	274	274									0.85, null, null
462	P462	conferencePaper	2020	Fatemeh Derikvand, Hassan Khotanlou	Brain Tumor Segmentation in MRI Images Using a Hybrid Deep Network Based on Patch and Pixel	2020 International Conference on Machine Vision and Image Processing (MVIP)	10.1109/MVIP49855.2020.9116880	x	x	segmentation	yes	deep learning method	MRI	FLAIR, T1	No	gliomas		20		10		10						0.91, 0.86, null			0.80, 0.75, null
463	P463	conferencePaper	2020	Peicheng Wu, Qing Chang	Brain Tumor Segmentation on Multimodal 3D-MRI using Deep Learning Method	2020 13th International Congress on Image and Signal Processing, BioMedical Engineering and Informatics (CISP-BMEI)	10.1109/CISP-BMEI51763.2020.9263614	x	x	segmentation	yes	deep learning method	MRI	T1, T2, Gd, FLAIR	Yes	gliomas	multi-centre	335		268	67							0.89, 0.81, 0.75		0.99, 0.99, 0.99	0.88, 0.87, 0.85
464	P464	journalArticle	2020	Xue Feng, Nicholas J. Tustison, Sohil H. Patel, Craig H. Meyer	Brain Tumor Segmentation Using an Ensemble of 3D U-Nets and Overall Survival Prediction Using Radiomic Features	Frontiers in Computational Neuroscience	10.3389/fncom.2020.00025	x	14	segmentation	yes	deep learning method	MRI	T1, T2, Gd, FLAIR	Yes	gliomas	multi-centre	542		285	66	191					7.41, 22.06, 20.29	0.87, 0.79, 0.75
465	P465	conferencePaper	2020	Xiaowei Xu, Wangyuan Zhao, Jun Zhao	Brain Tumor Segmentation Using Attention-Based Network in 3D MRI Images	Medical Image Computing and Computer Assisted Intervention	10.1007/978-3-030-46643-5_1	x	x	segmentation	yes	deep learning method	MRI	T1, T2, Gd, FLAIR	Yes	gliomas	multi-centre	480		355		125						0.86, 0.81, 0.79
466	P466	conferencePaper	2020	Wei Shi, Enshuai Pang, Qiang Wu, Fengming Lin	Brain Tumor Segmentation Using Dense Channels 2D U-net and Multiple Feature Extraction Network	Medical Image Computing and Computer Assisted Intervention	10.1007/978-3-030-46640-4_26	x	x	segmentation	yes	deep learning method	MRI	T1, T2, Gd, FLAIR	Yes	gliomas	multi-centre	626		335	125	166					21.13, 14.41, 5.33	0.86, 0.79, 0.75
467	P467	conferencePaper	2020	Ujjwal Baid, Nisarg A. Shah, Sanjay Talbar	Brain Tumor Segmentation with Cascaded Deep Convolutional Neural Network	Medical Image Computing and Computer Assisted Intervention	10.1007/978-3-030-46643-5_9	x	x	segmentation	yes	deep learning method	MRI	T1, T2, Gd, FLAIR	Yes	gliomas	multi-centre	626		335	125	166					4.92, 4.66, 4.45	0.89, 0.82, 0.78
468	P468	conferencePaper	2020	Xue Feng, Quan Dou, Nicholas Tustison, Craig Meyer	Brain Tumor Segmentation with Uncertainty Estimation and Overall Survival Prediction	Medical Image Computing and Computer Assisted Intervention	10.1007/978-3-030-46640-4_29	x	x	segmentation	yes	deep learning method	MRI	T1, T2, Gd, FLAIR	Yes	gliomas	multi-centre	595		335	94	166					9.08, 26.99, 25.29	0.88, 0.82, 0.77
469	P469	conferencePaper	2020	N. Jagan Mohana Rao, B. Anil Kumar	Brain Tumour Identification Through MRI Images Using Convolution Neural Networks	International Conference on Computer Networks, Big Data and IoT (ICCBI - 2018)	10.1007/978-3-030-24643-3_125	x	x	Tumour detection and identification	no				No			0
470	P470	journalArticle	2020	Mahnoor Ali, Syed Omer Gilani, Asim Waris, Kashan Zafar, Mohsin Jamil	Brain Tumour Image Segmentation Using Deep Networks	IEEE Access	10.1109/ACCESS.2020.3018160	x	8	segmentation	yes	deep learning method	MRI	T1, T2, Gd, FLAIR	Yes	gliomas	multi-centre	460		335	125							0.90, 0.84, 0.75
471	P471	journalArticle	2020	Jiaosong Long, Guangzhi Ma, Hong Liu, Enmin Song, Chih-Cheng Hung, Xiangyang Xu, Renchao Jin, Yuzhou Zhuang, DaiYang Liu, Guangzhi Ma, Enmin Song	Cascaded hybrid residual U-Net for glioma segmentation	Multimedia Tools and Applications	10.1007/s11042-020-09210-z	x	79	segmentation	yes	deep learning method	MRI	T1, T2, Gd, FLAIR	Yes	gliomas	multi-centre	351		285	66							0.90, 0.83, 0.73		0.99, 0.99, 0.99	0.90, 0.83, 0.82
472	P472	journalArticle	2020	Rahul Kumar, Ankur Gupta, Harkirat Singh Arora, Ganesh Namasivayam Pandian, Balasubramanian Raman	CGHF: A Computational Decision Support System for Glioma Classification Using Hybrid Radiomics-and Stationary Wavelet-Based Features	IEEE Access	10.1109/ACCESS.2020.2989193	x	8	tumour classfication	no				No			0
473	P473	conferencePaper	2020	Mohammad Hamghalam, Baiying Lei, Tianfu Wang	Convolutional 3D to 2D Patch Conversion for Pixel-Wise Glioma Segmentation in MRI Scans	Medical Image Computing and Computer Assisted Intervention	10.1007/978-3-030-46640-4_1	x	x	segmentation	yes	deep learning method	MRI	T1, T2, Gd, FLAIR	Yes	gliomas	multi-centre	460		335	125						7.8, 8.7, 5.4	0.89, 0.79, 0.72		0.99, 0.99, 0.99	0.90, 0.79, 0.73
474	P474	journalArticle	2020	Michael Mahesh K, Arokia Renjit J	DeepJoint segmentation for the classification of severity-levels of glioma tumour using multimodal MRI images	IET Image Processing	10.1049/iet-ipr.2018.6682	11	14	tumour classification	no				No			0
475	P475	conferencePaper	2020	Krzysztof Kotowski, Jakub Nalepa, Wojciech Dudzik	Detection and Segmentation of Brain Tumors from MRI Using U-Nets	Medical Image Computing and Computer Assisted Intervention	10.1007/978-3-030-46643-5_17	x	x	segmentation	yes	deep learning method	MRI	T1, T2, Gd, FLAIR	Yes	gliomas	multi-centre	460		335	125						22.16, 16.46, 11.33	0.77, 0.72, 0.68
476	P476	conferencePaper	2020	Xiaoqing Guo, Chen Yang, Pak Lun Lam, Peter Y. M. Woo, Yixuan Yuan	Domain Knowledge Based Brain Tumor Segmentation and Overall Survival Prediction	Medical Image Computing and Computer Assisted Intervention	10.1007/978-3-030-46643-5_28	x	x	segmentation	yes	deep learning method	MRI	Gd, T2	No	gliomas		627		335	125	167					12.45, 26.99, 20.24	0.86, 0.82, 0.78
477	P477	conferencePaper	2020	Subhashis Banerjee, Harkirat Singh Arora, Sushmita Mitra	Ensemble of CNNs for Segmentation of Glioma Sub-regions with Survival Prediction	Medical Image Computing and Computer Assisted Intervention	10.1007/978-3-030-46643-5_4	x	x	segmentation	yes	deep learning method	MRI	T1, T2, Gd, FLAIR	Yes	gliomas	multi-centre	627		335	125	167					4.64, 5.46, 2.73	0.89, 0.85, 0.79
478	P478	conferencePaper	2020	Nor Kharul Aina Mat Din, Ashrani Aizzuddin Abd. Rahni	Evaluation of a deep learning based brain tumour segmentation method	11th International Seminar on Medical Physics (ISMP) 2019	10.1088/1742-6596/1497/1/012009	x	x	segmentation	yes	deep learning method	MRI	T1, T2, Gd, FLAIR	Yes	gliomas	multi-centre	500	500									0.88, 0.74, null
479	P479	conferencePaper	2020	Chandan Ganesh Bangalore Yogananda, Ben Wagner, Sahil S. Nalawade, Gowtham K. Murugesan, Marco C. Pinho, Baowei Fei, Ananth J. Madhuranthakam, Joseph A. Maldjian	Fully Automated Brain Tumor Segmentation and Survival Prediction of Gliomas Using Deep Learning and MRI	Medical Image Computing and Computer Assisted Intervention	10.1007/978-3-030-46643-5_10	x	x	segmentation	yes	deep learning method	MRI	T1, T2, Gd, FLAIR	Yes	gliomas	multi-centre	626		335	125	166						0.87, 0.83, 0.80
480	P480	conferencePaper	2020	Hiba Mzoughi, Ines Njeh, Mohamed Ben Slima, Ahmed Benhamida	Glioblastomas brain Tumor Segmentation using Optimized U-Net based on Deep Fully Convolutional Networks (D-FCNs)	2020 5th International Conference on Advanced Technologies for Signal and Image Processing (ATSIP)	10.1109/ATSIP49331.2020.9231681	x	x	segmentation	yes	deep learning method	MRI	T1, T2, Gd, FLAIR	Yes	gliomas	multi-centre	285	285									0.88, 0.87, 0.81
481	P481	conferencePaper	2020	Ahmed Elazab, Changmiao Wang, Syed Jamal Safdar Gardezi, Hongmin Bai, Tianfu Wang, Baiying Lei, Chunqi Chang	Glioma Growth Prediction via Generative Adversarial Learning from Multi-Time Points Magnetic Resonance Images	2020 42nd Annual International Conference of the IEEE Engineering in Medicine Biology Society (EMBC)	10.1109/EMBC44109.2020.9175817	x	x	clinical analysis	no				No			0
482	P482	journalArticle	2020	Ahmed Elazab, Changmiao Wang, Syed Jamal Safdar Gardezi, Hongmin Bai, Qingmao Hu, Tianfu Wang, Chunqi Chang, Baiying Lei	GP-GAN: Brain tumor growth prediction using stacked 3D generative adversarial networks from longitudinal MR Images	Neural Networks	10.1016/j.neunet.2020.09.004	x	132	clinical analysis	no				No			0
483	P483	journalArticle	2020	Jyotsna Dogra, Shruti Jain, Meenakshi Sood	Gradient-based kernel selection technique for tumour detection and extraction of medical images using graph cut	IET Image Processing	10.1049/iet-ipr.2018.6615	1	14	segmentation	yes	Physics or Mathematics-based Methods	MRI	FLAIR	No	gliomas		70	70						0.87, null, null			0.87, null, null	0.87, null, null	0.91, null, null	0.99, null, null
484	P484	conferencePaper	2020	Aditya Salian, Vvyom Shah, Shlok Shah, Parin Shah, Kamal Mistry, Krupalu Mehta, Vivek Surve	Immersive Visualisation In Medical Imaging	Proceedings of the 2020 International Conference on Computing, Communication and Security, ICCCS 2020	10.1109/ICCCS49678.2020.9277330	x	x	clinical analysis	no				No			0
485	P485	conferencePaper	2020	Sun’ao Liu, Xiaonan Guo	Improving Brain Tumor Segmentation with Multi-direction Fusion and Fine Class Prediction	Medical Image Computing and Computer Assisted Intervention	10.1007/978-3-030-46640-4_33	x	x	segmentation	yes	deep learning method	MRI	T1, T2, Gd, FLAIR	Yes	gliomas	multi-centre	626		335	125	166					5.57, 4.58, 2.39	0.88, 0.82, 0.81
486	P486	conferencePaper	2020	M. Sumithra, S. Malathi	Integration of Wavelet and ROI based Fuzzy K-Means for Mri-Ct Segmentation	2020 Third International Conference on Smart Systems and Inventive Technology (ICSSIT)	10.1109/ICSSIT48917.2020.9214145	x	x	segmentation	yes	Physics or Mathematics-based Methods	MRI		No	gliomas		50	50					0.87, null, null
487	P487	conferencePaper	2020	Haozhe Jia, Yong Xia, Weidong Cai, Heng Huang	Learning High-Resolution and Efficient Non-local Features for Brain Glioma Segmentation in MR Images	Medical Image Computing and Computer Assisted Intervention - MICCAI 2020. 23rd International Conference, 4-8 Oct. 2020	10.1007/978-3-030-59719-1_47	x	x	segmentation	yes	deep learning method	MRI	T1, T2, Gd, FLAIR	Yes	gliomas	multi-centre	460		335	125						4.13, 5.25, 3.49	0.91, 0.84, 0.81
488	P488	journalArticle	2020	Reuben Dorent, Thomas Booth, Wenqi Li, Carole H. Sudre, Sina Kafiabadi, Jorge Cardoso, Sebastien Ourselin, Tom Vercauteren	Learning joint segmentation of tissues and brain lesions from task-specific hetero-modal domain-shifted datasets	Medical Image Analysis	10.1016/j.media.2020.101862	x	67	segmentation	yes	deep learning method	MRI	T1, FLAIR	No	gliomas		286	286									0.88, 0.80, 0.71
489	P489	conferencePaper	2020	Pengfei Guo, Puyang Wang, Jinyuan Zhou, Vishal M. Patel, Shanshan Jiang	Lesion Mask-Based Simultaneous Synthesis of Anatomic and Molecular MR Images Using a GAN	Medical Image Computing and Computer Assisted Intervention	10.1007/978-3-030-59713-9_11	x	x	clinical analysis	no				No			0
490	P490	conferencePaper	2020	Nicholas Nuechterlein, Beibin Li, Mehmet Saygin Seyfio˘glu, Sachin Mehta, Patrick J Cimino, Linda Shapiro	Leveraging Unlabeled Data for Glioma Molecular Subtype and Survival Prediction	2020 25th International Conference on Pattern Recognition (ICPR)	10.1109/ICPR48806.2021.9413302	x	x	clinical analysis	no				No			0
491	P491	journalArticle	2020	Linmin Pei, Spyridon Bakas, Arastoo Vossough, Syed M.S. Reza, Christos Davatzikos, Khan M. Iftekharuddin	Longitudinal brain tumor segmentation prediction in MRI using feature and label fusion	Biomedical Signal Processing and Control	10.1016/j.bspc.2019.101648	x	55	segmentation	yes	Physics or Mathematics-based Methods	MRI	T1, T2, Gd, FLAIR	Yes	gliomas	multi-centre	9	9									0.85, 0.83, 0.83
492	P492	conferencePaper	2020	V. Sravan, K. Swaraja, K. Meenakshi, Padmavathi Kora, Mamatha Samson	Magnetic Resonance Images Based Brain Tumor Segmentation- A critical survey	Proceedings of the Fourth International Conference on Trends in Electronics and Informatics (ICOEI 2020)	10.1109/ICOEI48184.2020.9143045	x	x	review paper	no				No			0
493	P493	conferencePaper	2020	Milan Acharya, Abeer Alsadoon, Shahd Al-Janabi, P.W.C. Prasad, Ahmed Dawoud, Ghossoon Alsadoon, Manoranjan Paul	MRI-based Diagnosis of Brain Tumours Using a Deep Neural Network Framework	CITISIA 2020 - IEEE Conference on Innovative Technologies in Intelligent Systems and Industrial Applications, Proceedings	10.1109/CITISIA50690.2020.9371831	x	x	segmentation	yes	deep learning method	MRI	Gd	No	gliomas		10	10
494	P494	conferencePaper	2020	Minh H. Vu, Tufve Nyholm, Tommy Lofstedt	Multi-Decoder Networks with Multi-Denoising Inputs for Tumor Segmentation	arXiv	http://arxiv.org/abs/2012.03684	x	x	segmentation	yes	deep learning method	MRI	T1, T2, Gd, FLAIR	Yes	gliomas	multi-centre	660		369	125	166					6.30, 22.27, 20.06	0.88, 0.82, 0.80
495	P495	conferencePaper	2020	Pablo Ribalta Lorenzo, Michal Marcinkiewicz, Jakub Nalepa	Multi-modal U-Nets with Boundary Loss and Pre-training for Brain Tumor Segmentation	Medical Image Computing and Computer Assisted Intervention	10.1007/978-3-030-46643-5_13	x	x	segmentation	yes	deep learning method	MRI	T1, T2, Gd, FLAIR	Yes	gliomas	multi-centre	626		335	125	166					7.88, 9.42, 5.59	0.85, 0.77, 0.72
496	P496	conferencePaper	2020	Mehdi Amian, Mohammadreza Soltaninejad	Multi-resolution 3D CNN for MRI Brain Tumor Segmentation and Survival Prediction	Brainlesion: Glioma, Multiple Sclerosis, Stroke and Traumatic Brain Injuries. 5th International Workshop (BrainLes 2019). Held in Conjunction with MICCAI 2019	10.1007/978-3-030-46640-4_21	x	x	segmentation	yes	deep learning method	MRI	T1, T2, Gd, FLAIR	Yes	gliomas	multi-centre	626		335	125	166					13.22, 12.68, 11.64	0.82, 0.72, 0.70
497	P497	journalArticle	2020	Suting Peng, Wei Chen, Jiawei Sun, Boqiang Liu	Multi-Scale 3D U-Nets: An approach to automatic segmentation of brain tumor	International Journal of Imaging Systems and Technology	10.1002/ima.22368	1	30	segmentation	yes	deep learning method	MRI	T1, T2, Gd, FLAIR	Yes	gliomas	multi-centre	384		274		110						0.85, 0.72, 0.61	0.86, 0.77, 0.61		0.86, 0.72, 0.67
498	P498	journalArticle	2020	Duc-Ky Ngo, Minh-Trieu Tran, Soo-Hyung Kim, Hyung-Jeong Yang, Guee-Sang Lee	Multi-Task Learning for Small Brain Tumor Segmentation from MRI	Applied Sciences	10.3390/app10217790	21	10	segmentation	yes	deep learning method	MRI	T1, T2, Gd, FLAIR	Yes	gliomas	multi-centre	351		285	66							0.89, 0.84, 0.81
499	P499	journalArticle	2020	Michael Mahesh K., Arokia Renjit J.	Multiclassifier for severity-level categorization of glioma tumors using multimodal magnetic resonance imaging brain images	International Journal of Imaging Systems and Technology	10.1002/ima.22357	1	30	segmentation	yes	deep learning method	MRI	T1, T2, Gd, FLAIR	Yes	gliomas	multi-centre	285	285					0.95, null, null						0.98, null, null	0.96, null, null
500	P500	conferencePaper	2020	Jeet Dutta, Debajyoti Chakraborty and Debanjan Mondal	Multimodal Segmentation of Brain Tumours in Volumetric MRI Scans of the Brain Using Time-Distributed U-Net	Computational Intelligence in Pattern Recognition. Proceedings of CIPR 2019. Advances in Intelligent Systems and Computing (AISC 999)	10.1007/978-981-13-9042-5_62	x	x	segmentation	yes	deep learning method	MRI	T1, T2, Gd, FLAIR	Yes	gliomas	multi-centre	274	274					0.58, null, null
501	P501	journalArticle	2020	Yinghua Li, Bo Li, Wei Li, Yuan Wang, Seçkin Akgül, Daniel M. Treisman, Kevin A. Heist, Brianna R. Pierce, Benjamin Hoff, Cheng-Ying Ho, David O. Ferguson, Alnawaz Rehemtulla, Siyuan Zheng, Brian D. Ross, Jun Z. Li, Yuan Zhu	Murine models of IDH-wild-type glioblastoma exhibit spatial segregation of tumor initiation and manifestation during evolution	Nature Communications	10.1038/s41467-020-17382-3	1	11	clinical analysis	no				No			0
502	P502	conferencePaper	2020	Feifan Wang	Neural Architecture Search for Gliomas Segmentation on Multimodal Magnetic Resonance Imaging	arXiv	http://arxiv.org/abs/2005.06338	x	x	segmentation	yes	deep learning method	MRI	T1, T2, Gd, FLAIR	Yes	gliomas	multi-centre	460		335	125						6.40, 8.02, 6.36	0.89, 0.80, 0.74		1.0, 1.0, 1.0	0.89, 0.81, 0.78
503	P503	conferencePaper	2020	Harinder Kaur and Ram Singh	Nonnegative Matrix Factorization Methods for Brain Tumor Segmentation in Magnetic Resonance Images	Proceedings of First International Conference on Computing, Communications, and Cyber-Security (IC4S 2019). Lecture Notes in Networks and Systems (LNNS 121)	10.1007/978-981-15-3369-3_28	x	x	segmentation	yes	Physics or Mathematics-based Methods	MRI	T2, FLAIR	No	gliomas		0									4.79, null, null	0.89, null, null		0.93, null, null	0.98, null, null
504	P504	conferencePaper	2020	Javier Juan-Albarracín, Elies Fuster-Garcia, María del Mar Álvarez-Torres, Eduard Chelebian, Juan M. García-Gómez	ONCOhabitats Glioma Segmentation Model	Brainlesion: Glioma, Multiple Sclerosis, Stroke and Traumatic Brain Injuries. 5th International Workshop (BrainLes 2019). Held in Conjunction with MICCAI 2019. Revised Selected Papers. Lecture Notes in Computer Science (LNCS 11992)	10.1007/978-3-030-46640-4_28	x	x	segmentation	yes	deep learning method	MRI	T2, Gd, FLAIR	No	gliomas		626		335	125	166						0.88, 0.83, 0.78
505	P505	conferencePaper	2020	Asma Shaheen, Stefano Burigat, Ulas Bagci, Hassan Mohy-ud-Din	Overall Survival Prediction in Gliomas Using Region-Specific Radiomic Features	Machine Learning in Clinical Neuroimaging and Radiogenomics in Neuro-oncology. Third International Workshop, MLCN 2020, and Second International Workshop, RNO-AI 2020. Held in Conjunction with MICCAI 2020	10.1007/978-3-030-66843-3_25	x	x	clinical analysis	no				No			0
506	P506	conferencePaper	2020	Yanhao Ren, Pin Sun, Wenlian Lu	Overall Survival Prediction Using Conventional MRI Features	Brainlesion: Glioma, Multiple Sclerosis, Stroke and Traumatic Brain Injuries. 5th International Workshop, BrainLes 2019. Held in Conjunction with MICCAI 2019. Revised Selected Papers. Lecture Notes in Computer Science (LNCS 11993)	10.1007/978-3-030-46643-5_24	x	x	segmentation	yes	software-based or semi automatic segmentation methods	MRI	T1, T2, Gd, FLAIR	Yes	gliomas	multi-centre	335	335
507	P507	conferencePaper	2020	Yida Yin	Partial View Segmentation: A Novel Approach to the Brain Tumor Segmentation	2020 IEEE 3rd International Conference on Computer and Communication Engineering Technology	10.1109/CCET50901.2020.9213174	x	x	segmentation	no	deep learning method	MRI	T1, T2, Gd, FLAIR	Yes	gliomas	multi-centre	335	335					0.54, 0.58, 0.57
508	P508	conferencePaper	2020	P.Nagaraj, V.Muneeswaran, L. Veera Reddy, P.Upendra, M.Vishnu Vardhan Reddy	Programmed Multi-Classification of Brain Tumor Images Using Deep Neural Network	Proceedings of the International Conference on Intelligent Computing and Control Systems (ICICCS 2020)	10.1109/ICICCS48265.2020.9121016	x	x	tumour classification	no				No			0
509	P509	conferencePaper	2020	Fateme Mostafaie, Reihaneh Teimouri, Zahra Nabizadeh Shahre Babak, Nader Karimi, Shadrokh Samavi	Region of Interest Identification for Brain Tumors in Magnetic Resonance Images	2020 28th Iranian Conference on Electrical Engineering (ICEE)	10.1109/ICEE50131.2020.9260611	x	x	segmentation	yes	Physics or Mathematics-based Methods	MRI	T1, T2, Gd, FLAIR	Yes	gliomas	multi-centre	285	285									0.73, null, null
510	P510	conferencePaper	2020	Yufeng Nie, Hui Ding, Yuanyuan Shang, Zhuhong Shao, Tie Liu	Spatial Attention-based Efficiently Features Fusion Network for 3D-MR Brain Tumor Segmentation	2020 IEEE International Conference on Progress in Informatics and Computing (PIC)	10.1109/PIC50277.2020.9350767	x	x	segmentation	yes	deep learning method	MRI	T1, T2, Gd, FLAIR	Yes	gliomas	multi-centre	285	285								5.31, 6.22, 2.96	0.90, 0.84, 0.80
511	P511	conferencePaper	2020	Carlo Russo, Sidong Liu, Antonio Di Ieva	Spherical coordinates transformation pre-processing in Deep Convolution Neural Networks for brain tumor segmentation in MRI	arXiv	http://arxiv.org/abs/2008.07090	x	x	segmentation	yes	deep learning method	MRI	T1, T2, Gd, FLAIR	Yes	gliomas	multi-centre	750		484		266					8.6, 10.8, 6.8	0.87, 0.76, 0.73		0.99, 0.99, 0.99	0.89, 0.81, 0.78
512	P512	conferencePaper	2020	Liping Yi, Jinsong Zhang, Rui Zhang, Jiaqi Shi, Gang Wang, Xiaoguang Liu	SU-Net: An Efficient Encoder-Decoder Model of Federated Learning for Brain Tumor Segmentation	ICANN 2020. 29th International Conference on Artificial Neural Networks, 15-18 Sept. 2020	10.1007/978-3-030-61609-0_60	x	x	segmentation	yes	deep learning method	MRI	FLAIR	No	LGG		110	110									0.78, null, null
513	P513	conferencePaper	2020	Hana Bouchouicha, Olfa Ben Sassi, Ahmed Ben Hamida, Chokri Mhiri, Mariem Dammak, Kheireddine Ben Mahfoudh	The Effect of 3D-MRI Modalities Mixture in Glioma Delimitation	2020 5th International Conference on Advanced Technologies for Signal and Image Processing (ATSIP)	10.1109/ATSIP49331.2020.9231656	x	x	segmentation	yes	Physics or Mathematics-based Methods	MRI	T1, T2, FLAIR, Ires	No	gliomas		384		274		110						0.88, null, null
514	P514	conferencePaper	2020	Pengyu Yin, Yingdong Hu, Jing Liu, Jiaming Duan, Wei Yang, Kun Cheng	The Tumor Mix-Up in 3D Unet for Glioma Segmentation	Brainlesion: Glioma, Multiple Sclerosis, Stroke and Traumatic Brain Injuries. 5th International Workshop, BrainLes 2019. Held in Conjunction with MICCAI 2019	10.1007/978-3-030-46643-5_26	x	x	segmentation	yes	deep learning method	MRI	T1, T2, Gd, FLAIR	Yes	gliomas	multi-centre	243		243								0.86, 0.79, 0.78			0.91, 0.81, 0.82
515	P515	conferencePaper	2020	Sakshi Ahuja, B.K. Panigrahi, Tapan Gandhi	Transfer Learning Based Brain Tumor Detection and Segmentation using Superpixel Technique	2020 International Conference on Contemporary Computing and Applications (IC3A)	10.1109/IC3A48958.2020.233306	x	x	segmentation	yes	deep learning method	MRI	FLAIR	No	gliomas		42	42					0.99, null, null				0.93, null, null
516	P516	conferencePaper	2020	Minh H. Vu, Tufve Nyholm, Tommy Lofstedt	TuNet: End-to-End Hierarchical Brain Tumor Segmentation Using Cascaded Networks	Brainlesion: Glioma, Multiple Sclerosis, Stroke and Traumatic Brain Injuries. 5th International Workshop (BrainLes 2019). Held in Conjunction with MICCAI 2019	10.1007/978-3-030-46640-4_17	x	x	segmentation	yes	deep learning method	MRI	T1, T2, Gd, FLAIR	Yes	gliomas	multi-centre	626		335	125	166					6.10, 5.17, 2.20	0.88, 0.80, 0.80
517	P517	conferencePaper	2020	Thibault Buatois, ´Elodie Puybareau, Guillaume Tochon, Joseph Chazalon	Two Stages CNN-Based Segmentation of Gliomas, Uncertainty Quantification and Prediction of Overall Patient Survival	Brainlesion: Glioma, Multiple Sclerosis, Stroke and Traumatic Brain Injuries. 5th International Workshop, BrainLes 2019. Held in Conjunction with MICCAI 2019. Revised Selected Papers. Lecture Notes in Computer Science (LNCS 11993)	10.1007/978-3-030-46643-5_16	x	x	segmentation	yes	deep learning method	MRI	T1, T2, Gd, FLAIR	Yes	gliomas	multi-centre	626		335	125	166					7.04, 5.96, 3.08	0.85, 0.80, 0.75
518	P518	conferencePaper	2020	Soopil Kim, Miguel Luna, Philip Chikontwe, Sang Hyun Park	Two-Step U-Nets for Brain Tumor Segmentation and Random Forest with Radiomics for Survival Time Prediction	Brainlesion: Glioma, Multiple Sclerosis, Stroke and Traumatic Brain Injuries. 5th International Workshop (BrainLes 2019). Held in Conjunction with MICCAI 2019. Revised Selected Papers. Lecture Notes in Computer Science (LNCS 11992)	10.1007/978-3-030-46640-4_19	x	x	segmentation	yes	deep learning method	MRI	T1, T2, Gd, FLAIR	Yes	gliomas	multi-centre	626		335	125	166					16.45, 7.24, 4.38	0.85, 0.80, 0.74
519	P519	conferencePaper	2020	Estera Kot, Zuzanna Krawczyk, Krzysztof Siwek, Piotr S. Czwarnowski	U-Net and Active Contour Methods for Brain Tumour Segmentation and Visualization	2020 International Joint Conference on Neural Networks (IJCNN)	10.1109/IJCNN48605.2020.9207572	x	x	segmentation	yes	deep learning method	PET, CT		No	glioblastoma		148	148
520	P520	conferencePaper	2020	Yufan Zhou, Zheshuo Li, Chunwei Ma, Changyou Chen, Mingchen Gao, Hong Zhu, Jinhui Xu	Weakly-Supervised Brain Tumor Classification with Global Diagnosis Label	2020 IEEE 17th International Symposium on Biomedical Imaging (ISBI)	10.1109/ISBI45749.2020.9098640	x	x	tumour classification	no				No			0
521	P521	journalArticle	2020	Sebastian R. van der Voort, Fatih Incekara, Maarten MJ Wijnenga, Georgios Kapsas, Renske Gahrmann, Joost W Schouten, Rishi Nandoe Tewarie, Geert J Lycklama, Philip C De Witt Hamer, Roelant S Eijgelaar, Pim J French, Hendrikus J Dubbink, Arnaud JPE Vincent, Wiro J Niessen, Martin J van den Bent, Marion Smits, and Stefan Klein	WHO 2016 subtyping and automated segmentation of glioma using multi-task deep learning	arXiv	http://arxiv.org/abs/2010.04425	x	x	segmentation	yes	deep learning method	MRI	T1, T2, Gd, FLAIR	Yes	gliomas	multi-centre	1748		1508		240					18.9, null, null	0.84, null, null
522	P522	journalArticle	2020	Liming Zhong, Tengfei Li, Hai Shu, Chao Huang, Jason Michael Johnson, Donald F Schomer, Ho-Ling Liu, Qianjin Feng, Wei Yang, Hongtu Zhu	(TS) 2 WM: Tumor Segmentation and Tract Statistics for Assessing White Matter Integrity with Applications to Glioblastoma Patients	NeuroImage	10.1016/j.neuroimage.2020.117368	x	223	segmentation	yes	deep learning method	MRI	T1, T2, Gd, FLAIR, DTI	Yes	gliomas	multi-centre	1457	1457									0.89, 0.70, 0.76			0.90, 0.68, 0.78
523	P523	journalArticle	2020	Dan Liu, Shuai-Xiang Gao, Hong-Fan Liao, Jing-Mei Xu, Ming Wen	A Comparative Study of 2 Different Segmentation Methods of ADC Histogram for Differentiation Genetic Subtypes in Lower-Grade Diffuse Gliomas	BioMed research international	10.1155/2020/9549361	x	x	clinical analysis	no				No			0
524	P524	journalArticle	2020	Chandan Ganesh Bangalore Yogananda, Bhavya R. Shah, Maryam Vejdani-Jahromi, Sahil S. Nalawade, Gowtham K. Murugesan, Frank F. Yu, Marco C. Pinho, Benjamin C. Wagner, Bruce Mickey, Toral R. Patel, Baowei Fei, Ananth J. Madhuranthakam, and Joseph A.Maldjian	A novel fully automated MRI-based deep-learning method for classification of IDH mutation status in brain gliomas	Neuro-Oncology	10.1093/neuonc/noz199	3	22	segmentation	yes	deep learning method	MRI	T1, T2, Gd, FLAIR	Yes	gliomas	multi-centre	214	214									0.89, null, null
525	P525	journalArticle	2020	Wentao Wu, Daning Li, Jiaoyang Du, Xiangyu Gao, Wen Gu, Fanfan Zhao, Xiaojie Feng, Hong Yan	An Intelligent Diagnosis Method of Brain MRI Tumor Segmentation Using Deep Convolutional Neural Network and SVM Algorithm	Computational and Mathematical Methods in Medicine	10.1155/2020/6789306	x	x	segmentation	yes	deep learning method	MRI	T1, T2, Gd, FLAIR	Yes	gliomas	multi-centre	543		285	67	191						0.90, null, null		0.98, null, null	0.92, null, null
526	P526	journalArticle	2020	J. Benzakoun, C. Robert, L. Legrand, J. Pallud, J.-F. Meder, C. Oppenheim, F. Dhermain, M. Edjlali	Anatomical and functional MR imaging to define tumoral boundaries and characterize lesions in neuro-oncology	Cancer Radiotherapie	10.1016/j.canrad.2020.03.005	5	24	clinical analysis	no				No			0
527	P527	journalArticle	2020	Martin Kocher, Maximilian I. Ruge, Norbert Galldiks, Philipp Lohmann	Applications of radiomics and machine learning for radiotherapy of malignant brain tumors	Strahlentherapie und Onkologie	10.1007/s00066-020-01626-8	10	196	clinical analysis	no				No			0
528	P528	journalArticle	2020	Ying Zhuge, Holly Ning, Peter Mathen, Jason Y. Cheng	Automated glioma grading on conventional MRI images using deep convolutional neural networks	Medical physics	10.1002/mp.14168	7	47	tumour classification	no				No			0
529	P529	journalArticle	2020	Xin Chen, Min Zeng, Yichen Tong, Tianjing Zhang, Yan Fu, Haixia Li, Zhongping Zhang, Zixuan Cheng, Xiangdong Xu, Ruimeng Yang, Zaiyi Liu, Xinhua Wei, Xinqing Jiang	Automatic Prediction of MGMT Status in Glioblastoma via Deep Learning-Based MR Image Analysis	BioMed research international	10.1155/2020/9258649	x	x	clinical analysis	no				No			0
530	P530	journalArticle	2020	Moran Artzi, Sapir Gershov, Liat Ben-Sira, Jonathan Roth, Danil Kozyrev, Ben Shofty, Tomer Gazit and Tali Halag-Milo, Shlomi Constantini, Dafna Ben Bashat	Automatic segmentation, classification, and follow-up of optic pathway gliomas using deep learning and fuzzy c-means clustering based on MRI	Medical physics	10.1002/mp.14489	11	47	segmentation	yes	Physics or Mathematics-based Methods	MRI	T2, Gd	No	optic pathway gliomas		29	29									0.76, null, null					0.79, null, null	0.74, null, null
531	P531	journalArticle	2020	Fatih Şisik, Eser Sert	Brain tumor segmentation approach based on the extreme learning machine and significantly fast and robust fuzzy C-means clustering algorithms running on Raspberry Pi hardware	Medical Hypotheses	10.1016/j.mehy.2019.109507	x	136	segmentation	yes	Physics or Mathematics-based Methods	MRI	Gd	No	gliomas		220		200		20			null, 0.84, null			null, 0.9, null
532	P532	journalArticle	2020	Dieter H. Heiland, Robin Ohle, Debora Cipriani, Pamela Franco, Daniel Delev, Simon P. Behriger, Elias Kellner, Gergana Petrova, Nicolas Neidert, Irina Mader, Mateo Fariña Nuñez, Horst Urbach, Roman Sankowski, Jürgen Beck, Oliver Schnell	Characterization of longitudinal transformation of T2-hyperintensity in oligodendroglioma	BMC Cancer	10.1186/s12885-020-07290-6	x	20	clinical analysis	no				No			0
533	P533	journalArticle	2020	Yizhou Wan, Roushanak Rahmat, Stephen J. Price	Deep learning for glioblastoma segmentation using preoperative magnetic resonance imaging identifies volumetric features associated with survival	Acta Neurochirurgica	10.1007/s00701-020-04483-7	x	162	segmentation	yes	deep learning method	MRI	T1, Gd, T2, FLAIR	Yes	gliomas	multi-centre	120	120									0.94, 0.82, 0.91
534	P534	journalArticle	2020	Ramy A. Zeineldin, Mohamed E. Karar, Jan Coburger, Christian R. Wirtz, Oliver Burgert	DeepSeg: deep neural network framework for automatic brain tumor segmentation using magnetic resonance FLAIR images	International Journal of Computer Assisted Radiology and Surgery	10.1007/s11548-020-02186-z	x	15	segmentation	yes	deep learning method	MRI	FLAIR	No	gliomas		461		336	125							0.90, null, null		0.99, null, null	0.92, null, null
535	P535	journalArticle	2020	Francesco Latini, Markus Fahlström, Göran Hesselager, Maria Zetterling, Mats Ryttlefors	Differences in the preferential location and invasiveness of diffuse low-grade gliomas and their impact on outcome	Cancer Medicine	10.1002/cam4.3216	15	9	clinical analysis	no				No			0
536	P536	journalArticle	2020	A. de Sitter, M. Visser, I. Brouwer, K. S. Cover, R. A. van Schijndel, R. S. Eijgelaar, D. M. J. Müller, S. Ropele, L. Kappos, Á. Rovira, M. Filippi, C. Enzinger, J. Frederiksen, O. Ciccarelli, C. R. G. Guttmann, M. P. Wattjes, M. G. Witte, P. C. de Witt Hamer, F. Barkhof, H. Vrenken,	Facing privacy in neuroimaging: removing facial features degrades performance of image analysis methods	European Radiology	10.1007/s00330-019-06459-3	x	30	clinical analysis	no				No			0
537	P537	journalArticle	2020	Edwin Lok, Pyay San, Olivia Liang, Victoria White, Eric T. Wong	Finite element analysis of Tumor Treating Fields in a patient with posterior fossa glioblastoma	Journal of Neuro-Oncology	10.1007/s11060-020-03406-x	x	147	clinical analysis	no				No			0
538	P538	journalArticle	2020	Ekin Ermiş, Alain Jungo, Robert Poel, Marcela Blatti-Moreno, Raphael Meier, Urspeter Knecht, Daniel M. Aebersold, Michael K. Fix, Peter Manser, Mauricio Reyes, Evelyn Herrmann	Fully automated brain resection cavity delineation for radiation target volume definition in glioblastoma patients using deep learning	Radiation Oncology	10.1186/s13014-020-01553-z	x	15	segmentation	yes	deep learning method	MRI	T1, Gd, T2, FLAIR	Yes	gliomas	single centre	30	30									0.85, null, null
539	P539	journalArticle	2020	Zachary S. Buchwald, Sibo Tian, Michael Rossi, Geoffrey H. Smith, Jeffrey Switchenko, Jennifer E. Hauenstein, Carlos S. Moreno, Robert H. Press, Roshan S. Prabhu, Jim Zhong, Debra F. Saxe, Stewart G. Neill, Jeffrey J. Olson, Ian R. Crocker, Walter J. Curran, Hui-Kuo G. Shu	Genomic copy number variation correlates with survival outcomes in WHO grade IV glioma	Scientific reports	10.1038/s41598-020-63789-9	1	10	clinical analysis	no				No			0
540	P540	journalArticle	2020	Mohammad Hamghalam, Tianfu Wang, Baiying Lei	High tissue contrast image synthesis via multistage attention-GAN: Application to segmenting brain MR scans	Neural Networks	10.1016/j.neunet.2020.08.014	x	132	segmentation	yes	deep learning method	MRI	T1, Gd, T2, FLAIR	Yes	gliomas	multi-centre	295	295									0.95, 0.93, 0.88
541	P541	journalArticle	2020	Gilbert Hangel, Cornelius Cadrien, Philipp Lazen, Julia Furtner, Alexandra Lipka, Eva Hečková, Lukas Hingerl, Stanislav Motyka, Stephan Gruber, Bernhard Strasser, Barbara Kiesel, Mario Mischkulnig, Matthias Preusser, Thomas Roetzer, Adelheid Wöhrer, Georg Widhalm, Karl Rössler, Siegfried Trattnig, Wolfgang Bogner	High-resolution metabolic imaging of high-grade gliomas using 7T-CRT-FIDMRSI	NeuroImage: Clinical	10.1016/j.nicl.2020.102433	x	28	clinical analysis	no				No			0
542	P542	journalArticle	2020	Yangsean Choi, Yoonho Nam, Youn Soo Lee, Jiwoong Kim, Kook-Jin Ahn, Jinhee Jang, Na-Young Shin, Bum-Soo Kim, Sin-Soo Jeon	IDH1 mutation prediction using MR-based radiomics in glioblastoma: comparison between manual and fully automated deep learning-based approach of tumor segmentation	European Journal of Radiology	10.1016/j.ejrad.2020.109031	x	128	clinical analysis	no				No			0
543	P543	journalArticle	2020	Tiejun Yang, Jikun Song, Lei Li, Qi Tang	Improving brain tumor segmentation on MRI based on the deep U-net and residual units.	Journal of X-ray science and technology	10.3233/XST-190552	1	28	Not accessible	no				No			0
544	P544	journalArticle	2020	Santiago Cepeda, Cristina Barrena, Ignacio Arrese, Gabriel Fernandez-Pe´rez, Rosario Sarabia	Intraoperative Ultrasonographic Elastography: A Semi-Quantitative Analysis of Brain Tumor Elasticity Patterns and Peritumoral Region	World neurosurgery	10.1016/j.wneu.2019.11.133	x	135	clinical analysis	no				No			0
545	P545	journalArticle	2020	Anne Jarstein Skjulsvik, Hans Kristian Bø, Asgeir Store Jakola, Erik Magnus Berntsen, Lars Eirik Bø, Ingerid Reinertsen, Kristin Smistad Myrmel, Kristin Sjåvik, Kristin Åberg, Thomas Berg, Hong Yan Dai, Roar Kloster, Sverre Helge Torp, Ole Solheim	Is the anatomical distribution of low‑grade gliomas linked to regions of gliogenesis?	Journal of Neuro-Oncology	10.1007/s11060-020-03409-8	x	147	clinical analysis	no				No			0
546	P546	journalArticle	2020	Roushanak Rahmat, Khadijeh Saednia, Mohammad Reza Haji Hosseini Khani, Mohamad Rahmati, Raj Jena, Stephen J. Price	Multi-scale segmentation in GBM treatment using diffusion tensor imaging	Computers in Biology and Medicine	10.1016/j.compbiomed.2020.103815	x	123	segmentation	yes	deep learning method	MRI	Gd, T2-FLAIR, Diffusion tensor imaging	No	glioblastoma		80	80									0.89, 0.80, null
547	P547	journalArticle	2020	Chen Ma, Zhihao Yao, Qinran Zhang, Xiufen Zou	Quantitative integration of radiomic and genomic data improves survival prediction of low-grade glioma patients	Mathematical biosciences and engineering : MBE	10.3934/mbe.2021039	1	18	clinical analysis	no				No			0
548	P548	journalArticle	2020	Rupsa Bhattacharjee, Rakesh Kumar Gupta, Rana Patir, Sandeep Vaishya, Suneeta Ahlawat, Anup Singh	Quantitative vs. Semiquantitative Assessment of Intratumoral Susceptibility Signals in Patients With Different Grades of Glioma	Journal of magnetic resonance imaging : JMRI	10.1002/jmri.26786	1	51	clinical analysis	no				No			0
549	P549	journalArticle	2020	Niha Beig, Kaustav Bera, Prateek Prasanna, Jacob Antunes, Ramon Correa, Salendra Singh, Anas Saeed Bamashmos, Marwa Ismail, Nathaniel Braman, Ruchika Verma, Virginia B. Hill, Volodymyr Statsevych, Manmeet S. Ahluwalia, Vinay Varadan, Anant Madabhushi, Pallavi Tiwari	Radiogenomic-Based Survival Risk Stratification of Tumor Habitat on Gd-T1w MRI Is Associated with Biological Processes in Glioblastoma	Clinical cancer research	10.1158/1078-0432.CCR-19-2556	8	26	clinical analysis	no				No			0
550	P550	journalArticle	2020	Navodini Wijethilake, Mobarakol Islam, Hongliang Ren	Radiogenomicsmodel for overall survival prediction of glioblastoma	Medical & Biological Engineering & Computing	10.1007/s11517-020-02179-9	8	58	clinical analysis	no				No			0
551	P551	journalArticle	2020	Burak Kocak, Emine Sebnem Durmaz, Ece Ates, Ipek Sel, Saime Turgut Gunes, Ozlem Korkmaz Kaya, Amalya Zeynalova, Ozgur Kilickesmez	Radiogenomics of lower-grade gliomas: machine learning–based MRI texture analysis for predicting 1p/19q codeletion status	European Radiology	10.1007/s00330-019-06492-2	2	30	clinical analysis	no				No			0
552	P552	journalArticle	2020	Kevin Jang, Carlo Russo, Antonio Di Ieva	Radiomics in gliomas: clinical implications of computational modeling and fractal-based analysis	Neuroradiology	10.1007/s00234-020-02403-1	7	62	General overall survey	no				No			0
553	P553	journalArticle	2020	Sarthak Pati, Ruchika Verma, Hamed Akbari, Michel Bilello, Virginia B. Hill, Chiharu Sako, Ramon Correa and Niha Beig, Ludovic Venet and Siddhesh Thakur, Prashant Serai, Sung Min Ha, Geri D. Blake, Russell Taki Shinohara, Pallavi Tiwari, Spyridon Bakas	Reproducibility analysis of multi-institutional paired expert annotations and radiomic features of the Ivy Glioblastoma Atlas Project (Ivy GAP) dataset	Medical physics	10.1002/mp.14556	12	47	clinical analysis	no				No			0
554	P554	journalArticle	2020	Roushanak Rahmat, Frederic Brochu, Chao Li, Rohitashwa Sinha, Stephen John Price, Raj Jena	Semi-automated construction of patient individualised clinical target volumes for radiotherapy treatment of glioblastoma utilising diffusion tensor decomposition maps	The British journal of radiology	10.1259/bjr.20190441	x	93	segmentation	yes	Physics or Mathematics-based Methods	MRI	diffusion tensor imaging	No	glioblastoma		50	50									0.74, null, null
555	P555	journalArticle	2020	Karthik Ramesh, Saumya S. Gurbani, Eric A. Mellon, Vicki Huang, Mohammed Goryawala, Peter B. Barker, Lawrence Kleinberg, Hui-Kuo G. Shu, Hyunsuk Shim, Brent D. Weinberg	The Longitudinal Imaging Tracker (BrICS-LIT): A Cloud Platform for Monitoring Treatment Response in Glioblastoma Patients	Tomography	10.18383/j.tom.2020.00001	2	6	clinical analysis	no				No			0
556	P556	journalArticle	2020	Erik Magnus Berntsen, Anne Line Stensjøen, Maren Staurset Langlo, Solveig Quam Simonsen, Pål Christensen, Viggo Andreas Moholdt, Ole Solheim	Volumetric segmentation of glioblastoma progression compared to bidimensional products and clinical radiological reports	Acta Neurochirurgica	10.1007/s00701-019-04110-0	x	162	segmentation	yes	Physics or Mathematics-based Methods	MRI		No			368	368					0.67, null, null																0.68, null, null
557	P557	journalArticle	2018	Mohammadreza Soltaninejad, Guang Yang, Tryphon Lambrou, Nigel Allinson, Timothy L Jones, Thomas R Barrick, Franklyn A Howe, Xujiong Ye	Supervised learning based multimodal MRI brain tumour segmentation using texture features from supervoxels	Computer Methods and Programs in Biomedicine	10.1016/j.cmpb.2018.01.003	x	157	segmentation	yes	Physics or Mathematics-based Methods	MRI	T1, Gd, T2, FLAIR, Diffusion Tensor	Yes	gliomas	multi-centre	41	41									0.89, 0.80, null
558	P558	conferencePaper	2017	Hao Dong, Guang Yang, Fangde Liu, Yuanhan Mo, Yike Guo	Automatic Brain Tumor Detection and Segmentation Using U-Net Based Fully Convolutional Networks	Medical Image Understanding and Analysis (MIUA)	10.1007/978-3-319-60964-5_44	x	x	segmentation	yes	deep learning method	MRI	T1, Gd, T2, FLAIR	Yes	gliomas	multi-centre	274		260	14							0.86, 0.86, 0.65
[truncated: 19 more columns]
